# Supplementary material for: Construction and Comparative Analyses of Highly Dense Linkage Maps of Two Sweet Cherry Intra-Specific Progenies of Commercial Cultivars
Source: PLoS One. 2013 Jan 31;8(1):e54743. doi: 10.1371/journal.pone.0054743 (PMC3561380; doi:10.1371/journal.pone.0054743)
Supplement: Table S1 — SNPs used in this manuscript. (XLSX) [file pone.0054743.s006.xlsx]

## Sheet: Table S1
Table S1. SNPs used in this manuscript
SNP label		Location		Targeted genome		Heterozygous markers and segregation				Mapped in Black Tartarian			Mapped in Kordia			Mapped in BT × K			Heterozygous markers and segregation				Mapped in Regina			Mapped in Lapins			Mapped in R × L
NCBI SS#	Original Full Name	Chromosome	Physical position (bp)a	Cherry crop	Subgenome (sour cherry)	Segregation type	Heterozygous in Black Tartarian	Heterozygous in Kordia	Segregation in BT × K	LG	(cM)		LG	(cM)		LG	(cM)		Segregation type	Heterozygous in Regina	Heterozygous in Lapins	Segregation in R × L	LG	(cM)		LG	(cM)		LG	(cM)
ss490545363	RosBREED_snp_sweet_cherry_Pp1_00043011	1	43011	sweet		-	No	No	No	-	-		-	-		-	-		<hkxhk>	Yes	Yes	Yes	-	-		-	-		-	-
ss490545684	RosBREED_snp_tart_cherry_f_Pp1_00051332	1	51332	sour	fruticosa	-	No	No	No	-	-		-	-		-	-		-	No	No	No	-	-		-	-		-	-
ss490545366	RosBREED_snp_sweet_cherry_Pp1_00072435	1	72435	sweet		-	No	No	No	-	-		-	-		-	-		-	No	No	No	-	-		-	-		-	-
ss490545369	RosBREED_snp_sweet_cherry_Pp1_00094685	1	94685	sweet		-	No	No	No	-	-		-	-		-	-		-	No	No	No	-	-		-	-		-	-
ss490545372	RosBREED_snp_sweet_cherry_Pp1_00114487	1	114487	sweet		-	No	No	No	-	-		-	-		-	-		-	No	No	No	-	-		-	-		-	-
ss490545375	RosBREED_snp_sweet_cherry_Pp1_00154827	1	154827	sweet		-	No	No	No	-	-		-	-		-	-		-	No	No	No	-	-		-	-		-	-
ss490545378	RosBREED_snp_sweet_cherry_Pp1_00196391	1	196391	sweet		-	No	No	No	-	-		-	-		-	-		-	No	No	No	-	-		-	-		-	-
ss490545688	RosBREED_snp_tart_cherry_a_Pp1_00212925	1	212925	sour	avium	<hkxhk>	Yes	Yes	Yes	-	-		-	-		-	-		<lmxll>	Yes	No	Yes	1	0		-	-		-	-
ss490545381	RosBREED_snp_sweet_cherry_Pp1_00226347	1	226347	sweet		-	No	No	No	-	-		-	-		-	-		-	No	No	No	-	-		-	-		-	-
ss490545384	RosBREED_snp_sweet_cherry_Pp1_00252077	1	252077	sweet		-	No	No	No	-	-		-	-		-	-		-	No	No	No	-	-		-	-		-	-
ss490545387	RosBREED_snp_sweet_cherry_Pp1_00282209	1	282209	sweet		-	No	No	No	-	-		-	-		-	-		-	No	No	No	-	-		-	-		-	-
ss490545692	RosBREED_snp_tart_cherry_f_Pp1_00343932	1	343932	sour	fruticosa	-	No	No	No	-	-		-	-		-	-		-	No	No	No	-	-		-	-		-	-
ss490545390	RosBREED_snp_sweet_cherry_Pp1_00348730	1	348730	sweet		<nnxnp>	No	Yes	Yes	-	-		1	0		1	0		-	No	No	No	-	-		-	-		-	-
ss490545696	RosBREED_snp_tart_cherry_a_Pp1_00367898	1	367898	sour	avium	-	No	No	No	-	-		-	-		-	-		<nnxnp>	No	Yes	Yes	-	-		1	0		-	-
ss490545393	RosBREED_snp_sweet_cherry_Pp1_00375897	1	375897	sweet		-	No	No	No	-	-		-	-		-	-		-	No	No	No	-	-		-	-		-	-
ss490545396	RosBREED_snp_sweet_cherry_Pp1_00409628	1	409628	sweet		-	No	No	No	-	-		-	-		-	-		-	No	No	No	-	-		-	-		-	-
ss490545400	RosBREED_snp_sweet_cherry_Pp1_00440533	1	440533	sweet		-	No	No	No	-	-		-	-		-	-		-	No	No	No	-	-		-	-		-	-
ss490558959	RosCOS1201-071_snp_sweet_cherry_Pp1_00450381	1	450381	sweet		<lmxll>	Yes	No	Yes	1	0		-	-		1	6.58		<lmxll>	Yes	No	Yes	1	0.821		-	-		1	0
ss490545403	RosBREED_snp_sweet_cherry_Pp1_00493090	1	493090	sweet		-	No	No	No	-	-		-	-		-	-		-	No	No	No	-	-		-	-		-	-
ss490545406	RosBREED_snp_sweet_cherry_Pp1_00538005	1	538005	sweet		<lmxll>	Yes	No	Yes	-	-		-	-		1	6.198		<hkxhk>	Yes	Yes	Yes	-	-		-	-		-	-
ss490545410	RosBREED_snp_sweet_cherry_Pp1_00564822	1	564822	sweet		-	No	No	No	-	-		-	-		-	-		-	No	No	No	-	-		-	-		-	-
ss490545700	RosBREED_snp_tart_cherry_f_Pp1_00575786	1	575786	sour	fruticosa	-	No	No	No	-	-		-	-		-	-		-	No	No	No	-	-		-	-		-	-
ss490545413	RosBREED_snp_sweet_cherry_Pp1_00599759	1	599759	sweet		<hkxhk>	Yes	Yes	Yes	-	-		-	-		-	-		<hkxhk>	Yes	Yes	Yes	-	-		-	-		-	-
ss490545416	RosBREED_snp_sweet_cherry_Pp1_00673608	1	673608	sweet		-	No	No	No	-	-		-	-		-	-		-	No	No	No	-	-		-	-		-	-
ss490545704	RosBREED_snp_tart_cherry_f_Pp1_00687892	1	687892	sour	fruticosa	-	No	No	No	-	-		-	-		-	-		-	No	No	No	-	-		-	-		-	-
ss490545419	RosBREED_snp_sweet_cherry_Pp1_00693053	1	693053	sweet		-	No	No	No	-	-		-	-		-	-		-	No	No	No	-	-		-	-		-	-
ss490545708	RosBREED_snp_tart_cherry_a_Pp1_00694731	1	694731	sour	avium	-	No	No	No	-	-		-	-		-	-		<nnxnp>	No	Yes	Yes	-	-		1	1.68		1	4.161
ss490545422	RosBREED_snp_sweet_cherry_Pp1_00726107	1	726107	sweet		-	No	No	No	-	-		-	-		-	-		-	No	No	No	-	-		-	-		-	-
ss490545425	RosBREED_snp_sweet_cherry_Pp1_00795287	1	795287	sweet		-	No	No	No	-	-		-	-		-	-		-	No	No	No	-	-		-	-		-	-
ss490545428	RosBREED_snp_sweet_cherry_Pp1_00807389	1	807389	sweet		-	No	No	No	-	-		-	-		-	-		-	No	No	No	-	-		-	-		-	-
ss490545431	RosBREED_snp_sweet_cherry_Pp1_00847464	1	847464	sweet		-	No	No	No	-	-		-	-		-	-		-	No	No	No	-	-		-	-		-	-
ss490545434	RosBREED_snp_sweet_cherry_Pp1_00885553	1	885553	sweet		<hkxhk>	Yes	Yes	Yes	-	-		-	-		1	9.446		-	No	No	No	-	-		-	-		-	-
ss490545437	RosBREED_snp_sweet_cherry_Pp1_00917288	1	917288	sweet		<lmxll>	Yes	No	Yes	1	2.357		-	-		1	8.882		-	No	No	No	-	-		-	-		-	-
ss490545440	RosBREED_snp_sweet_cherry_Pp1_00985514	1	985514	sweet		-	No	No	No	-	-		-	-		-	-		-	No	No	No	-	-		-	-		-	-
ss490545443	RosBREED_snp_sweet_cherry_Pp1_01010940	1	1010940	sweet		<lmxll>	Yes	No	Yes	1	3.498		-	-		1	10.076		-	No	No	No	-	-		-	-		-	-
ss490545446	RosBREED_snp_sweet_cherry_Pp1_01049839	1	1049839	sweet		-	No	No	No	-	-		-	-		-	-		-	No	No	No	-	-		-	-		-	-
ss490545712	RosBREED_snp_tart_cherry_f_Pp1_01072051	1	1072051	sour	fruticosa	-	No	No	No	-	-		-	-		-	-		-	No	No	No	-	-		-	-		-	-
ss490545449	RosBREED_snp_sweet_cherry_Pp1_01080725	1	1080725	sweet		-	No	No	No	-	-		-	-		-	-		-	No	No	No	-	-		-	-		-	-
ss490545452	RosBREED_snp_sweet_cherry_Pp1_01111320	1	1111320	sweet		<hkxhk>	Yes	Yes	Yes	-	-		-	-		-	-		-	No	No	No	-	-		-	-		-	-
ss490545455	RosBREED_snp_sweet_cherry_Pp1_01135423	1	1135423	sweet		-	No	No	No	-	-		-	-		-	-		-	No	No	No	-	-		-	-		-	-
ss490545458	RosBREED_snp_sweet_cherry_Pp1_01176314	1	1176314	sweet		-	No	No	No	-	-		-	-		-	-		-	No	No	No	-	-		-	-		-	-
ss490545461	RosBREED_snp_sweet_cherry_Pp1_01197874	1	1197874	sweet		<hkxhk>	Yes	Yes	Yes	-	-		-	-		-	-		<nnxnp>	No	Yes	Yes	-	-		1	1.68		1	4.161
ss490545716	RosBREED_snp_tart_cherry_a_Pp1_01235182	1	1235182	sour	avium	<hkxhk>	Yes	Yes	Yes	-	-		-	-		-	-		<nnxnp>	No	Yes	Yes	-	-		1	1.68		1	4.161
ss490545464	RosBREED_snp_sweet_cherry_Pp1_01238095	1	1238095	sweet		<hkxhk>	Yes	Yes	Yes	-	-		-	-		-	-		<nnxnp>	No	Yes	Yes	-	-		1	1.68		1	4.161
ss490545467	RosBREED_snp_sweet_cherry_Pp1_01272972	1	1272972	sweet		-	No	No	No	-	-		-	-		-	-		-	No	No	No	-	-		-	-		-	-
ss490545470	RosBREED_snp_sweet_cherry_Pp1_01292903	1	1292903	sweet		-	No	No	No	-	-		-	-		-	-		-	No	No	No	-	-		-	-		-	-
ss490545719	RosBREED_snp_tart_cherry_a_Pp1_01327116	1	1327116	sour	avium	-	No	No	No	-	-		-	-		-	-		-	No	No	No	-	-		-	-		-	-
ss490545473	RosBREED_snp_sweet_cherry_Pp1_01331155	1	1331155	sweet		-	No	No	No	-	-		-	-		-	-		<nnxnp>	No	Yes	Yes	-	-		1	2.52		1	4.999
ss490545476	RosBREED_snp_sweet_cherry_Pp1_01358034	1	1358034	sweet		-	No	No	No	-	-		-	-		-	-		-	No	No	No	-	-		-	-		-	-
ss490545479	RosBREED_snp_sweet_cherry_Pp1_01384870	1	1384870	sweet		-	No	No	No	-	-		-	-		-	-		-	No	No	No	-	-		-	-		-	-
ss490545723	RosBREED_snp_tart_cherry_a_Pp1_01404526	1	1404526	sour	avium	-	No	No	No	-	-		-	-		-	-		-	No	No	No	-	-		-	-		-	-
ss490545482	RosBREED_snp_sweet_cherry_Pp1_01450317	1	1450317	sweet		<nnxnp>	No	Yes	Yes	-	-		1	8.116		1	7.672		<nnxnp>	No	Yes	Yes	-	-		1	3.36		1	5.839
ss490545485	RosBREED_snp_sweet_cherry_Pp1_01480377	1	1480377	sweet		-	No	No	No	-	-		-	-		-	-		-	No	No	No	-	-		-	-		-	-
ss490545488	RosBREED_snp_sweet_cherry_Pp1_01514851	1	1514851	sweet		-	No	No	No	-	-		-	-		-	-		-	No	No	No	-	-		-	-		-	-
ss490545491	RosBREED_snp_sweet_cherry_Pp1_01537346	1	1537346	sweet		-	No	No	No	-	-		-	-		-	-		-	No	No	No	-	-		-	-		-	-
ss490545494	RosBREED_snp_sweet_cherry_Pp1_01574045	1	1574045	sweet		-	No	No	No	-	-		-	-		-	-		-	No	No	No	-	-		-	-		-	-
ss490545497	RosBREED_snp_sweet_cherry_Pp1_01668448	1	1668448	sweet		-	No	No	No	-	-		-	-		-	-		-	No	No	No	-	-		-	-		-	-
ss490545500	RosBREED_snp_sweet_cherry_Pp1_01718235	1	1718235	sweet		-	No	No	No	-	-		-	-		-	-		-	No	No	No	-	-		-	-		-	-
ss490545727	RosBREED_snp_tart_cherry_f_Pp1_01725920	1	1725920	sour	fruticosa	-	No	No	No	-	-		-	-		-	-		-	No	No	No	-	-		-	-		-	-
ss490545503	RosBREED_snp_sweet_cherry_Pp1_01737374	1	1737374	sweet		<hkxhk>	Yes	Yes	Yes	-	-		-	-		-	-		-	No	No	No	-	-		-	-		-	-
ss490545506	RosBREED_snp_sweet_cherry_Pp1_01762999	1	1762999	sweet		-	No	No	No	-	-		-	-		-	-		-	No	No	No	-	-		-	-		-	-
ss490545510	RosBREED_snp_sweet_cherry_Pp1_01843379	1	1843379	sweet		-	No	No	No	-	-		-	-		-	-		-	No	No	No	-	-		-	-		-	-
ss490545513	RosBREED_snp_sweet_cherry_Pp1_01868730	1	1868730	sweet		-	No	No	No	-	-		-	-		-	-		-	No	No	No	-	-		-	-		-	-
ss490545516	RosBREED_snp_sweet_cherry_Pp1_01894053	1	1894053	sweet		-	No	No	No	-	-		-	-		-	-		-	No	No	No	-	-		-	-		-	-
ss490545731	RosBREED_snp_tart_cherry_a_Pp1_01897160	1	1897160	sour	avium	-	No	No	No	-	-		-	-		-	-		-	No	No	No	-	-		-	-		-	-
ss490545735	RosBREED_snp_tart_cherry_f_Pp1_01919153	1	1919153	sour	fruticosa	-	No	No	No	-	-		-	-		-	-		-	No	No	No	-	-		-	-		-	-
ss490545519	RosBREED_snp_sweet_cherry_Pp1_01920578	1	1920578	sweet		-	No	No	No	-	-		-	-		-	-		-	No	No	No	-	-		-	-		-	-
ss490545522	RosBREED_snp_sweet_cherry_Pp1_01957104	1	1957104	sweet		<hkxhk>	Yes	Yes	Yes	-	-		-	-		-	-		-	No	No	No	-	-		-	-		-	-
ss490545739	RosBREED_snp_tart_cherry_a_Pp1_01979605	1	1979605	sour	avium	-	No	No	No	-	-		-	-		-	-		-	No	No	No	-	-		-	-		-	-
ss490545743	RosBREED_snp_tart_cherry_f_Pp1_02028445	1	2028445	sour	fruticosa	-	No	No	No	-	-		-	-		-	-		-	No	No	No	-	-		-	-		-	-
ss490545525	RosBREED_snp_sweet_cherry_Pp1_02047481	1	2047481	sweet		-	No	No	No	-	-		-	-		-	-		-	No	No	No	-	-		-	-		-	-
ss490545528	RosBREED_snp_sweet_cherry_Pp1_02115377	1	2115377	sweet		<hkxhk>	Yes	Yes	Yes	-	-		-	-		-	-		<nnxnp>	No	Yes	Yes	-	-		1	5.993		1	8.384
ss490545531	RosBREED_snp_sweet_cherry_Pp1_02145339	1	2145339	sweet		-	No	No	No	-	-		-	-		-	-		-	No	No	No	-	-		-	-		-	-
ss490545535	RosBREED_snp_sweet_cherry_Pp1_02177783	1	2177783	sweet		-	No	No	No	-	-		-	-		-	-		-	No	No	No	-	-		-	-		-	-
ss490545538	RosBREED_snp_sweet_cherry_Pp1_02204110	1	2204110	sweet		<nnxnp>	No	Yes	Yes	-	-		1	18.679		1	18.679		-	No	No	No	-	-		-	-		-	-
ss490545747	RosBREED_snp_tart_cherry_f_Pp1_02216916	1	2216916	sour	fruticosa	-	No	No	No	-	-		-	-		-	-		-	No	No	No	-	-		-	-		-	-
ss490545541	RosBREED_snp_sweet_cherry_Pp1_02241751	1	2241751	sweet		<hkxhk>	Yes	Yes	Yes	-	-		-	-		1	16.301		<nnxnp>	No	Yes	Yes	-	-		1	7.53		-	-
ss490545751	RosBREED_snp_tart_cherry_a_Pp1_02250139	1	2250139	sour	avium	-	No	No	No	-	-		-	-		-	-		-	No	No	No	-	-		-	-		-	-
ss490545544	RosBREED_snp_sweet_cherry_Pp1_02304454	1	2304454	sweet		-	No	No	No	-	-		-	-		-	-		-	No	No	No	-	-		-	-		-	-
ss490545547	RosBREED_snp_sweet_cherry_Pp1_02334387	1	2334387	sweet		-	No	No	No	-	-		-	-		-	-		-	No	No	No	-	-		-	-		-	-
ss490545550	RosBREED_snp_sweet_cherry_Pp1_02370183	1	2370183	sweet		-	No	No	No	-	-		-	-		-	-		-	No	No	No	-	-		-	-		-	-
ss490545553	RosBREED_snp_sweet_cherry_Pp1_02387411	1	2387411	sweet		-	No	No	No	-	-		-	-		-	-		-	No	No	No	-	-		-	-		-	-
ss490545556	RosBREED_snp_sweet_cherry_Pp1_02441717	1	2441717	sweet		<lmxll>	Yes	No	Yes	1	7.624		-	-		1	14.027		<nnxnp>	No	Yes	Yes	-	-		1	7.806		1	10.171
ss490545559	RosBREED_snp_sweet_cherry_Pp1_02462762	1	2462762	sweet		-	No	No	No	-	-		-	-		-	-		-	No	No	No	-	-		-	-		-	-
ss490545755	RosBREED_snp_tart_cherry_a_Pp1_02545938	1	2545938	sour	avium	-	No	No	No	-	-		-	-		-	-		-	No	No	No	-	-		-	-		-	-
ss490545562	RosBREED_snp_sweet_cherry_Pp1_02589531	1	2589531	sweet		-	No	No	No	-	-		-	-		-	-		-	No	No	No	-	-		-	-		-	-
ss490559162	RosCOS1602-202_snp_sweet_cherry_Pp1_02602122	1	2602122	sweet		<hkxhk>	Yes	Yes	Yes	-	-		-	-		-	-		-	No	No	No	-	-		-	-		-	-
ss490545759	RosBREED_snp_tart_cherry_f_Pp1_02620745	1	2620745	sour	fruticosa	-	No	No	No	-	-		-	-		-	-		-	No	No	No	-	-		-	-		-	-
ss490545565	RosBREED_snp_sweet_cherry_Pp1_02622201	1	2622201	sweet		-	No	No	No	-	-		-	-		-	-		-	No	No	No	-	-		-	-		-	-
ss490545568	RosBREED_snp_sweet_cherry_Pp1_02716470	1	2716470	sweet		-	No	No	No	-	-		-	-		-	-		-	No	No	No	-	-		-	-		-	-
ss490545571	RosBREED_snp_sweet_cherry_Pp1_02750346	1	2750346	sweet		-	No	No	No	-	-		-	-		-	-		-	No	No	No	-	-		-	-		-	-
ss490545574	RosBREED_snp_sweet_cherry_Pp1_02822461	1	2822461	sweet		<lmxll>	Yes	No	Yes	1	8.319		-	-		1	14.735		-	No	No	No	-	-		-	-		-	-
ss490545577	RosBREED_snp_sweet_cherry_Pp1_02847400	1	2847400	sweet		-	No	No	No	-	-		-	-		-	-		-	No	No	No	-	-		-	-		-	-
ss490545763	RosBREED_snp_tart_cherry_f_Pp1_02849097	1	2849097	sour	fruticosa	-	No	No	No	-	-		-	-		-	-		-	No	No	No	-	-		-	-		-	-
ss490545767	RosBREED_snp_tart_cherry_a_Pp1_02868963	1	2868963	sour	avium	-	No	No	No	-	-		-	-		-	-		-	No	No	No	-	-		-	-		-	-
ss490545580	RosBREED_snp_sweet_cherry_Pp1_02872880	1	2872880	sweet		-	No	No	No	-	-		-	-		-	-		-	No	No	No	-	-		-	-		-	-
ss490545583	RosBREED_snp_sweet_cherry_Pp1_02906213	1	2906213	sweet		-	No	No	No	-	-		-	-		-	-		-	No	No	No	-	-		-	-		-	-
ss490545586	RosBREED_snp_sweet_cherry_Pp1_02948421	1	2948421	sweet		-	No	No	No	-	-		-	-		-	-		-	No	No	No	-	-		-	-		-	-
ss490545589	RosBREED_snp_sweet_cherry_Pp1_02967004	1	2967004	sweet		<lmxll>	Yes	No	Yes	1	10.525		-	-		1	17.122		-	No	No	No	-	-		-	-		-	-
ss490545771	RosBREED_snp_tart_cherry_f_Pp1_02977194	1	2977194	sour	fruticosa	-	No	No	No	-	-		-	-		-	-		-	No	No	No	-	-		-	-		-	-
ss490545591	RosBREED_snp_sweet_cherry_Pp1_02989937	1	2989937	sweet		-	No	No	No	-	-		-	-		-	-		-	No	No	No	-	-		-	-		-	-
ss490559121	RosCOS1523-098_snp_sweet_cherry_Pp1_03013675	1	3013675	sweet		-	No	No	No	-	-		-	-		-	-		-	No	No	No	-	-		-	-		-	-
ss490545594	RosBREED_snp_sweet_cherry_Pp1_03030908	1	3030908	sweet		<nnxnp>	No	Yes	Yes	-	-		1	21.021		1	21.021		-	No	No	No	-	-		-	-		-	-
ss490545775	RosBREED_snp_tart_cherry_a_Pp1_03120655	1	3120655	sour	avium	-	No	No	No	-	-		-	-		-	-		-	No	No	No	-	-		-	-		-	-
ss490545597	RosBREED_snp_sweet_cherry_Pp1_03137813	1	3137813	sweet		<hkxhk>	Yes	Yes	Yes	-	-		-	-		1	22.742		-	No	No	No	-	-		-	-		-	-
ss490545600	RosBREED_snp_sweet_cherry_Pp1_03190565	1	3190565	sweet		-	No	No	No	-	-		-	-		-	-		-	No	No	No	-	-		-	-		-	-
ss490545603	RosBREED_snp_sweet_cherry_Pp1_03222806	1	3222806	sweet		-	No	No	No	-	-		-	-		-	-		-	No	No	No	-	-		-	-		-	-
ss490545606	RosBREED_snp_sweet_cherry_Pp1_03256420	1	3256420	sweet		-	No	No	No	-	-		-	-		-	-		-	No	No	No	-	-		-	-		-	-
ss490545779	RosBREED_snp_tart_cherry_f_Pp1_03271516	1	3271516	sour	fruticosa	-	No	No	No	-	-		-	-		-	-		-	No	No	No	-	-		-	-		-	-
ss490545609	RosBREED_snp_sweet_cherry_Pp1_03272484	1	3272484	sweet		-	No	No	No	-	-		-	-		-	-		-	No	No	No	-	-		-	-		-	-
ss490545613	RosBREED_snp_sweet_cherry_Pp1_03317306	1	3317306	sweet		-	No	No	No	-	-		-	-		-	-		-	No	No	No	-	-		-	-		-	-
ss490545783	RosBREED_snp_tart_cherry_f_Pp1_03335284	1	3335284	sour	fruticosa	-	No	No	No	-	-		-	-		-	-		-	No	No	No	-	-		-	-		-	-
ss490545616	RosBREED_snp_sweet_cherry_Pp1_03348164	1	3348164	sweet		<hkxhk>	Yes	Yes	Yes	-	-		-	-		1	20.677		-	No	No	No	-	-		-	-		-	-
ss490545619	RosBREED_snp_sweet_cherry_Pp1_03367813	1	3367813	sweet		<hkxhk>	Yes	Yes	Yes	-	-		-	-		1	22.08		-	No	No	No	-	-		-	-		-	-
ss490545622	RosBREED_snp_sweet_cherry_Pp1_03405097	1	3405097	sweet		-	No	No	No	-	-		-	-		-	-		-	No	No	No	-	-		-	-		-	-
ss490545787	RosBREED_snp_tart_cherry_f_Pp1_03410968	1	3410968	sour	fruticosa	-	No	No	No	-	-		-	-		-	-		-	No	No	No	-	-		-	-		-	-
ss490545625	RosBREED_snp_sweet_cherry_Pp1_03438841	1	3438841	sweet		<lmxll>	Yes	No	Yes	1	14.935		-	-		1	21.353		-	No	No	No	-	-		-	-		-	-
ss490545791	RosBREED_snp_tart_cherry_a_Pp1_03452548	1	3452548	sour	avium	-	No	No	No	-	-		-	-		-	-		-	No	No	No	-	-		-	-		-	-
ss490545628	RosBREED_snp_sweet_cherry_Pp1_03470086	1	3470086	sweet		<lmxll>	Yes	No	Yes	1	16.089		-	-		1	22.505		-	No	No	No	-	-		-	-		-	-
ss490545631	RosBREED_snp_sweet_cherry_Pp1_03511935	1	3511935	sweet		<lmxll>	Yes	No	Yes	1	16.089		-	-		1	22.505		-	No	No	No	-	-		-	-		-	-
ss490545634	RosBREED_snp_sweet_cherry_Pp1_03541276	1	3541276	sweet		-	No	No	No	-	-		-	-		-	-		-	No	No	No	-	-		-	-		-	-
ss490545795	RosBREED_snp_tart_cherry_f_Pp1_03563052	1	3563052	sour	fruticosa	-	No	No	No	-	-		-	-		-	-		-	No	No	No	-	-		-	-		-	-
ss490545637	RosBREED_snp_sweet_cherry_Pp1_03565104	1	3565104	sweet		-	No	No	No	-	-		-	-		-	-		-	No	No	No	-	-		-	-		-	-
ss490545799	RosBREED_snp_tart_cherry_a_Pp1_03595887	1	3595887	sour	avium	-	No	No	No	-	-		-	-		-	-		-	No	No	No	-	-		-	-		-	-
ss490545640	RosBREED_snp_sweet_cherry_Pp1_03598182	1	3598182	sweet		-	No	No	No	-	-		-	-		-	-		-	No	No	No	-	-		-	-		-	-
ss490545643	RosBREED_snp_sweet_cherry_Pp1_03646156	1	3646156	sweet		-	No	No	No	-	-		-	-		-	-		-	No	No	No	-	-		-	-		-	-
ss490545646	RosBREED_snp_sweet_cherry_Pp1_03683691	1	3683691	sweet		-	No	No	No	-	-		-	-		-	-		-	No	No	No	-	-		-	-		-	-
ss490545649	RosBREED_snp_sweet_cherry_Pp1_03727172	1	3727172	sweet		-	No	No	No	-	-		-	-		-	-		-	No	No	No	-	-		-	-		-	-
ss490545652	RosBREED_snp_sweet_cherry_Pp1_03745784	1	3745784	sweet		-	No	No	No	-	-		-	-		-	-		-	No	No	No	-	-		-	-		-	-
ss490545655	RosBREED_snp_sweet_cherry_Pp1_03795271	1	3795271	sweet		-	No	No	No	-	-		-	-		-	-		-	No	No	No	-	-		-	-		-	-
ss490545803	RosBREED_snp_tart_cherry_a_Pp1_03850920	1	3850920	sour	avium	<lmxll>	Yes	No	Yes	1	16.089		-	-		1	22.505		-	No	No	No	-	-		-	-		-	-
ss490545658	RosBREED_snp_sweet_cherry_Pp1_03851976	1	3851976	sweet		<lmxll>	Yes	No	Yes	1	16.089		-	-		1	22.505		-	No	No	No	-	-		-	-		-	-
ss490545660	RosBREED_snp_sweet_cherry_Pp1_03878541	1	3878541	sweet		-	No	No	No	-	-		-	-		-	-		-	No	No	No	-	-		-	-		-	-
ss490545663	RosBREED_snp_sweet_cherry_Pp1_04007222	1	4007222	sweet		-	No	No	No	-	-		-	-		-	-		-	No	No	No	-	-		-	-		-	-
ss490545666	RosBREED_snp_sweet_cherry_Pp1_04032199	1	4032199	sweet		-	No	No	No	-	-		-	-		-	-		-	No	No	No	-	-		-	-		-	-
ss490545669	RosBREED_snp_sweet_cherry_Pp1_04060714	1	4060714	sweet		-	No	No	No	-	-		-	-		-	-		-	No	No	No	-	-		-	-		-	-
ss490545807	RosBREED_snp_tart_cherry_f_Pp1_04061597	1	4061597	sour	fruticosa	-	No	No	No	-	-		-	-		-	-		-	No	No	No	-	-		-	-		-	-
ss490545672	RosBREED_snp_sweet_cherry_Pp1_04104373	1	4104373	sweet		-	No	No	No	-	-		-	-		-	-		-	No	No	No	-	-		-	-		-	-
ss490545675	RosBREED_snp_sweet_cherry_Pp1_04135801	1	4135801	sweet		<lmxll>	Yes	No	Yes	1	17.239		-	-		1	23.597		-	No	No	No	-	-		-	-		-	-
ss490545678	RosBREED_snp_sweet_cherry_Pp1_04203096	1	4203096	sweet		-	No	No	No	-	-		-	-		-	-		-	No	No	No	-	-		-	-		-	-
ss490545681	RosBREED_snp_sweet_cherry_Pp1_04266188	1	4266188	sweet		-	No	No	No	-	-		-	-		-	-		-	No	No	No	-	-		-	-		-	-
ss490545811	RosBREED_snp_tart_cherry_f_Pp1_04273763	1	4273763	sour	fruticosa	-	No	No	No	-	-		-	-		-	-		-	No	No	No	-	-		-	-		-	-
ss490545685	RosBREED_snp_sweet_cherry_Pp1_04292905	1	4292905	sweet		<lmxll>	Yes	No	Yes	1	17.239		-	-		1	23.597		-	No	No	No	-	-		-	-		-	-
ss490545814	RosBREED_snp_tart_cherry_a_Pp1_04307615	1	4307615	sour	avium	-	No	No	No	-	-		-	-		-	-		-	No	No	No	-	-		-	-		-	-
ss490545689	RosBREED_snp_sweet_cherry_Pp1_04322404	1	4322404	sweet		<lmxll>	Yes	No	Yes	1	18.392		-	-		1	24.722		-	No	No	No	-	-		-	-		-	-
ss490545693	RosBREED_snp_sweet_cherry_Pp1_04354807	1	4354807	sweet		<lmxll>	Yes	No	Yes	1	18.392		-	-		1	24.722		-	No	No	No	-	-		-	-		-	-
ss490545698	RosBREED_snp_sweet_cherry_Pp1_04455379	1	4455379	sweet		-	No	No	No	-	-		-	-		-	-		-	No	No	No	-	-		-	-		-	-
ss490545702	RosBREED_snp_sweet_cherry_Pp1_04487151	1	4487151	sweet		-	No	No	No	-	-		-	-		-	-		-	No	No	No	-	-		-	-		-	-
ss490545706	RosBREED_snp_sweet_cherry_Pp1_04506787	1	4506787	sweet		-	No	No	No	-	-		-	-		-	-		-	No	No	No	-	-		-	-		-	-
ss490545818	RosBREED_snp_tart_cherry_f_Pp1_04525466	1	4525466	sour	fruticosa	-	No	No	No	-	-		-	-		-	-		-	No	No	No	-	-		-	-		-	-
ss490545710	RosBREED_snp_sweet_cherry_Pp1_04536496	1	4536496	sweet		-	No	No	No	-	-		-	-		-	-		-	No	No	No	-	-		-	-		-	-
ss490545822	RosBREED_snp_tart_cherry_a_Pp1_04552537	1	4552537	sour	avium	-	No	No	No	-	-		-	-		-	-		-	No	No	No	-	-		-	-		-	-
ss490545714	RosBREED_snp_sweet_cherry_Pp1_04582994	1	4582994	sweet		-	No	No	No	-	-		-	-		-	-		-	No	No	No	-	-		-	-		-	-
ss490545718	RosBREED_snp_sweet_cherry_Pp1_04604799	1	4604799	sweet		-	No	No	No	-	-		-	-		-	-		-	No	No	No	-	-		-	-		-	-
ss490545826	RosBREED_snp_tart_cherry_a_Pp1_04612635	1	4612635	sour	avium	-	No	No	No	-	-		-	-		-	-		-	No	No	No	-	-		-	-		-	-
ss490545722	RosBREED_snp_sweet_cherry_Pp1_04644630	1	4644630	sweet		-	No	No	No	-	-		-	-		-	-		-	No	No	No	-	-		-	-		-	-
ss490545726	RosBREED_snp_sweet_cherry_Pp1_04655310	1	4655310	sweet		-	No	No	No	-	-		-	-		-	-		-	No	No	No	-	-		-	-		-	-
ss490545830	RosBREED_snp_tart_cherry_f_Pp1_04689058	1	4689058	sour	fruticosa	-	No	No	No	-	-		-	-		-	-		-	No	No	No	-	-		-	-		-	-
ss490545730	RosBREED_snp_sweet_cherry_Pp1_04701790	1	4701790	sweet		-	No	No	No	-	-		-	-		-	-		-	No	No	No	-	-		-	-		-	-
ss490545834	RosBREED_snp_tart_cherry_a_Pp1_04759453	1	4759453	sour	avium	-	No	No	No	-	-		-	-		-	-		-	No	No	No	-	-		-	-		-	-
ss490545734	RosBREED_snp_sweet_cherry_Pp1_04771145	1	4771145	sweet		-	No	No	No	-	-		-	-		-	-		-	No	No	No	-	-		-	-		-	-
ss490545738	RosBREED_snp_sweet_cherry_Pp1_04826319	1	4826319	sweet		-	No	No	No	-	-		-	-		-	-		-	No	No	No	-	-		-	-		-	-
ss490545838	RosBREED_snp_tart_cherry_a_Pp1_04904130	1	4904130	sour	avium	-	No	No	No	-	-		-	-		-	-		-	No	No	No	-	-		-	-		-	-
ss490545742	RosBREED_snp_sweet_cherry_Pp1_04905651	1	4905651	sweet		-	No	No	No	-	-		-	-		-	-		-	No	No	No	-	-		-	-		-	-
ss490545842	RosBREED_snp_tart_cherry_f_Pp1_04910966	1	4910966	sour	fruticosa	-	No	No	No	-	-		-	-		-	-		-	No	No	No	-	-		-	-		-	-
ss490545746	RosBREED_snp_sweet_cherry_Pp1_04935013	1	4935013	sweet		-	No	No	No	-	-		-	-		-	-		-	No	No	No	-	-		-	-		-	-
ss490545750	RosBREED_snp_sweet_cherry_Pp1_04970223	1	4970223	sweet		-	No	No	No	-	-		-	-		-	-		-	No	No	No	-	-		-	-		-	-
ss490545754	RosBREED_snp_sweet_cherry_Pp1_04986018	1	4986018	sweet		-	No	No	No	-	-		-	-		-	-		-	No	No	No	-	-		-	-		-	-
ss490545758	RosBREED_snp_sweet_cherry_Pp1_05007768	1	5007768	sweet		-	No	No	No	-	-		-	-		-	-		-	No	No	No	-	-		-	-		-	-
ss490545846	RosBREED_snp_tart_cherry_f_Pp1_05010822	1	5010822	sour	fruticosa	-	No	No	No	-	-		-	-		-	-		-	No	No	No	-	-		-	-		-	-
ss490545762	RosBREED_snp_sweet_cherry_Pp1_05034213	1	5034213	sweet		-	No	No	No	-	-		-	-		-	-		-	No	No	No	-	-		-	-		-	-
ss490545766	RosBREED_snp_sweet_cherry_Pp1_05072796	1	5072796	sweet		-	No	No	No	-	-		-	-		-	-		-	No	No	No	-	-		-	-		-	-
ss490545770	RosBREED_snp_sweet_cherry_Pp1_05109414	1	5109414	sweet		-	No	No	No	-	-		-	-		-	-		-	No	No	No	-	-		-	-		-	-
ss490545774	RosBREED_snp_sweet_cherry_Pp1_05157044	1	5157044	sweet		-	No	No	No	-	-		-	-		-	-		-	No	No	No	-	-		-	-		-	-
ss490545778	RosBREED_snp_sweet_cherry_Pp1_05179411	1	5179411	sweet		-	No	No	No	-	-		-	-		-	-		-	No	No	No	-	-		-	-		-	-
ss490545782	RosBREED_snp_sweet_cherry_Pp1_05212271	1	5212271	sweet		<lmxll>	Yes	No	Yes	1	19.548		-	-		1	25.887		-	No	No	No	-	-		-	-		-	-
ss490545786	RosBREED_snp_sweet_cherry_Pp1_05246837	1	5246837	sweet		-	No	No	No	-	-		-	-		-	-		-	No	No	No	-	-		-	-		-	-
ss490545850	RosBREED_snp_tart_cherry_a_Pp1_05261577	1	5261577	sour	avium	-	No	No	No	-	-		-	-		-	-		-	No	No	No	-	-		-	-		-	-
ss490545790	RosBREED_snp_sweet_cherry_Pp1_05269311	1	5269311	sweet		-	No	No	No	-	-		-	-		-	-		-	No	No	No	-	-		-	-		-	-
ss490545794	RosBREED_snp_sweet_cherry_Pp1_05301980	1	5301980	sweet		-	No	No	No	-	-		-	-		-	-		-	No	No	No	-	-		-	-		-	-
ss490545798	RosBREED_snp_sweet_cherry_Pp1_05324710	1	5324710	sweet		-	No	No	No	-	-		-	-		-	-		-	No	No	No	-	-		-	-		-	-
ss490545802	RosBREED_snp_sweet_cherry_Pp1_05360291	1	5360291	sweet		-	No	No	No	-	-		-	-		-	-		-	No	No	No	-	-		-	-		-	-
ss490545854	RosBREED_snp_tart_cherry_f_Pp1_05383904	1	5383904	sour	fruticosa	-	No	No	No	-	-		-	-		-	-		-	No	No	No	-	-		-	-		-	-
ss490545806	RosBREED_snp_sweet_cherry_Pp1_05400914	1	5400914	sweet		-	No	No	No	-	-		-	-		-	-		-	No	No	No	-	-		-	-		-	-
ss490545810	RosBREED_snp_sweet_cherry_Pp1_05495089	1	5495089	sweet		-	No	No	No	-	-		-	-		-	-		-	No	No	No	-	-		-	-		-	-
ss490545858	RosBREED_snp_tart_cherry_a_Pp1_05518994	1	5518994	sour	avium	-	No	No	No	-	-		-	-		-	-		-	No	No	No	-	-		-	-		-	-
ss490545813	RosBREED_snp_sweet_cherry_Pp1_05523732	1	5523732	sweet		-	No	No	No	-	-		-	-		-	-		-	No	No	No	-	-		-	-		-	-
ss490545817	RosBREED_snp_sweet_cherry_Pp1_05564866	1	5564866	sweet		-	No	No	No	-	-		-	-		-	-		-	No	No	No	-	-		-	-		-	-
ss490545821	RosBREED_snp_sweet_cherry_Pp1_05587757	1	5587757	sweet		-	No	No	No	-	-		-	-		-	-		-	No	No	No	-	-		-	-		-	-
ss490558973	RosCOS1231-486_snp_sweet_cherry_Pp1_05590801	1	5590801	sweet		-	No	No	No	-	-		-	-		-	-		-	No	No	No	-	-		-	-		-	-
ss490558970	RosCOS1231-478_snp_sweet_cherry_Pp1_05590809	1	5590809	sweet		-	No	No	No	-	-		-	-		-	-		-	No	No	No	-	-		-	-		-	-
ss490545862	RosBREED_snp_tart_cherry_f_Pp1_05607095	1	5607095	sour	fruticosa	-	No	No	No	-	-		-	-		-	-		-	No	No	No	-	-		-	-		-	-
ss490545825	RosBREED_snp_sweet_cherry_Pp1_05617464	1	5617464	sweet		-	No	No	No	-	-		-	-		-	-		-	No	No	No	-	-		-	-		-	-
ss490545865	RosBREED_snp_tart_cherry_a_Pp1_05627922	1	5627922	sour	avium	-	No	No	No	-	-		-	-		-	-		-	No	No	No	-	-		-	-		-	-
ss490545829	RosBREED_snp_sweet_cherry_Pp1_05651419	1	5651419	sweet		-	No	No	No	-	-		-	-		-	-		-	No	No	No	-	-		-	-		-	-
ss490545833	RosBREED_snp_sweet_cherry_Pp1_05684210	1	5684210	sweet		-	No	No	No	-	-		-	-		-	-		-	No	No	No	-	-		-	-		-	-
ss490545869	RosBREED_snp_tart_cherry_a_Pp1_05691368	1	5691368	sour	avium	-	No	No	No	-	-		-	-		-	-		-	No	No	No	-	-		-	-		-	-
ss490545837	RosBREED_snp_sweet_cherry_Pp1_05779618	1	5779618	sweet		-	No	No	No	-	-		-	-		-	-		-	No	No	No	-	-		-	-		-	-
ss490545840	RosBREED_snp_sweet_cherry_Pp1_05800919	1	5800919	sweet		-	No	No	No	-	-		-	-		-	-		-	No	No	No	-	-		-	-		-	-
ss490545844	RosBREED_snp_sweet_cherry_Pp1_05839154	1	5839154	sweet		-	No	No	No	-	-		-	-		-	-		-	No	No	No	-	-		-	-		-	-
ss490545873	RosBREED_snp_tart_cherry_a_Pp1_05857888	1	5857888	sour	avium	-	No	No	No	-	-		-	-		-	-		-	No	No	No	-	-		-	-		-	-
ss490545877	RosBREED_snp_tart_cherry_f_Pp1_05866235	1	5866235	sour	fruticosa	-	No	No	No	-	-		-	-		-	-		-	No	No	No	-	-		-	-		-	-
ss490545848	RosBREED_snp_sweet_cherry_Pp1_05878432	1	5878432	sweet		<lmxll>	Yes	No	Yes	1	21.871		-	-		1	28.135		<nnxnp>	No	Yes	Yes	-	-		1	10.318		1	12.693
ss490545852	RosBREED_snp_sweet_cherry_Pp1_05894052	1	5894052	sweet		<lmxll>	Yes	No	Yes	1	21.871		-	-		1	28.135		<nnxnp>	No	Yes	Yes	-	-		1	11.159		1	13.534
ss490545856	RosBREED_snp_sweet_cherry_Pp1_05930591	1	5930591	sweet		-	No	No	No	-	-		-	-		-	-		-	No	No	No	-	-		-	-		-	-
ss490545860	RosBREED_snp_sweet_cherry_Pp1_05962255	1	5962255	sweet		-	No	No	No	-	-		-	-		-	-		-	No	No	No	-	-		-	-		-	-
ss490545881	RosBREED_snp_tart_cherry_a_Pp1_05973940	1	5973940	sour	avium	-	No	No	No	-	-		-	-		-	-		-	No	No	No	-	-		-	-		-	-
ss490545885	RosBREED_snp_tart_cherry_f_Pp1_05993141	1	5993141	sour	fruticosa	-	No	No	No	-	-		-	-		-	-		-	No	No	No	-	-		-	-		-	-
ss490545864	RosBREED_snp_sweet_cherry_Pp1_06004420	1	6004420	sweet		-	No	No	No	-	-		-	-		-	-		-	No	No	No	-	-		-	-		-	-
ss490545868	RosBREED_snp_sweet_cherry_Pp1_06034950	1	6034950	sweet		-	No	No	No	-	-		-	-		-	-		-	No	No	No	-	-		-	-		-	-
ss490545872	RosBREED_snp_sweet_cherry_Pp1_06059026	1	6059026	sweet		-	No	No	No	-	-		-	-		-	-		-	No	No	No	-	-		-	-		-	-
ss490545876	RosBREED_snp_sweet_cherry_Pp1_06090254	1	6090254	sweet		-	No	No	No	-	-		-	-		-	-		-	No	No	No	-	-		-	-		-	-
ss490545889	RosBREED_snp_tart_cherry_f_Pp1_06110448	1	6110448	sour	fruticosa	-	No	No	No	-	-		-	-		-	-		-	No	No	No	-	-		-	-		-	-
ss490545880	RosBREED_snp_sweet_cherry_Pp1_06120596	1	6120596	sweet		-	No	No	No	-	-		-	-		-	-		-	No	No	No	-	-		-	-		-	-
ss490545893	RosBREED_snp_tart_cherry_a_Pp1_06148360	1	6148360	sour	avium	-	No	No	No	-	-		-	-		-	-		-	No	No	No	-	-		-	-		-	-
ss490545884	RosBREED_snp_sweet_cherry_Pp1_06180054	1	6180054	sweet		-	No	No	No	-	-		-	-		-	-		-	No	No	No	-	-		-	-		-	-
ss490545897	RosBREED_snp_tart_cherry_a_Pp1_06208957	1	6208957	sour	avium	-	No	No	No	-	-		-	-		-	-		-	No	No	No	-	-		-	-		-	-
ss490545901	RosBREED_snp_tart_cherry_f_Pp1_06210856	1	6210856	sour	fruticosa	-	No	No	No	-	-		-	-		-	-		-	No	No	No	-	-		-	-		-	-
ss490545888	RosBREED_snp_sweet_cherry_Pp1_06215653	1	6215653	sweet		<lmxll>	Yes	No	Yes	1	23.036		-	-		1	29.329		<nnxnp>	No	Yes	Yes	-	-		1	11.159		1	13.534
ss490545892	RosBREED_snp_sweet_cherry_Pp1_06246140	1	6246140	sweet		-	No	No	No	-	-		-	-		-	-		-	No	No	No	-	-		-	-		-	-
ss490545896	RosBREED_snp_sweet_cherry_Pp1_06310064	1	6310064	sweet		-	No	No	No	-	-		-	-		-	-		-	No	No	No	-	-		-	-		-	-
ss490545905	RosBREED_snp_tart_cherry_a_Pp1_06332621	1	6332621	sour	avium	-	No	No	No	-	-		-	-		-	-		-	No	No	No	-	-		-	-		-	-
ss490545900	RosBREED_snp_sweet_cherry_Pp1_06365408	1	6365408	sweet		-	No	No	No	-	-		-	-		-	-		-	No	No	No	-	-		-	-		-	-
ss490545904	RosBREED_snp_sweet_cherry_Pp1_06402261	1	6402261	sweet		-	No	No	No	-	-		-	-		-	-		-	No	No	No	-	-		-	-		-	-
ss490545908	RosBREED_snp_sweet_cherry_Pp1_06427303	1	6427303	sweet		-	No	No	No	-	-		-	-		-	-		-	No	No	No	-	-		-	-		-	-
ss490545909	RosBREED_snp_tart_cherry_f_Pp1_06454359	1	6454359	sour	fruticosa	-	No	No	No	-	-		-	-		-	-		-	No	No	No	-	-		-	-		-	-
ss490545912	RosBREED_snp_sweet_cherry_Pp1_06460845	1	6460845	sweet		<lmxll>	Yes	No	Yes	1	23.036		-	-		1	29.329		<nnxnp>	No	Yes	Yes	-	-		1	11.159		1	13.534
ss490545916	RosBREED_snp_sweet_cherry_Pp1_06501549	1	6501549	sweet		-	No	No	No	-	-		-	-		-	-		-	No	No	No	-	-		-	-		-	-
ss490559240	RosCOS2051-059_snp_sweet_cherry_Pp1_06504213	1	6504213	sweet		-	No	No	No	-	-		-	-		-	-		-	No	No	No	-	-		-	-		-	-
ss490545920	RosBREED_snp_sweet_cherry_Pp1_06523752	1	6523752	sweet		-	No	No	No	-	-		-	-		-	-		-	No	No	No	-	-		-	-		-	-
ss490545924	RosBREED_snp_sweet_cherry_Pp1_06788990	1	6788990	sweet		-	No	No	No	-	-		-	-		-	-		-	No	No	No	-	-		-	-		-	-
ss490545928	RosBREED_snp_sweet_cherry_Pp1_06857570	1	6857570	sweet		-	No	No	No	-	-		-	-		-	-		-	No	No	No	-	-		-	-		-	-
ss490545913	RosBREED_snp_tart_cherry_f_Pp1_06865945	1	6865945	sour	fruticosa	-	No	No	No	-	-		-	-		-	-		-	No	No	No	-	-		-	-		-	-
ss490545932	RosBREED_snp_sweet_cherry_Pp1_06914459	1	6914459	sweet		-	No	No	No	-	-		-	-		-	-		-	No	No	No	-	-		-	-		-	-
ss490545936	RosBREED_snp_sweet_cherry_Pp1_06996315	1	6996315	sweet		-	No	No	No	-	-		-	-		-	-		-	No	No	No	-	-		-	-		-	-
ss490545917	RosBREED_snp_tart_cherry_a_Pp1_07044532	1	7044532	sour	avium	-	No	No	No	-	-		-	-		-	-		-	No	No	No	-	-		-	-		-	-
ss490545940	RosBREED_snp_sweet_cherry_Pp1_07047732	1	7047732	sweet		-	No	No	No	-	-		-	-		-	-		-	No	No	No	-	-		-	-		-	-
ss490545944	RosBREED_snp_sweet_cherry_Pp1_07074495	1	7074495	sweet		-	No	No	No	-	-		-	-		-	-		-	No	No	No	-	-		-	-		-	-
ss490545947	RosBREED_snp_sweet_cherry_Pp1_07089244	1	7089244	sweet		-	No	No	No	-	-		-	-		-	-		-	No	No	No	-	-		-	-		-	-
ss490545921	RosBREED_snp_tart_cherry_a_Pp1_07120485	1	7120485	sour	avium	<hkxhk>	Yes	Yes	Yes	-	-		-	-		-	-		-	Yes	Yes	Yes	-	-		-	-		-	-
ss490545951	RosBREED_snp_sweet_cherry_Pp1_07130958	1	7130958	sweet		<lmxll>	Yes	No	Yes	1	25.379		-	-		1	31.612		<nnxnp>	No	Yes	Yes	-	-		1	13.692		1	16.072
ss490545955	RosBREED_snp_sweet_cherry_Pp1_07234788	1	7234788	sweet		-	No	No	No	-	-		-	-		-	-		-	No	No	No	-	-		-	-		-	-
ss490545959	RosBREED_snp_sweet_cherry_Pp1_07287012	1	7287012	sweet		-	No	No	No	-	-		-	-		-	-		-	No	No	No	-	-		-	-		-	-
ss490545926	RosBREED_snp_tart_cherry_f_Pp1_07328179	1	7328179	sour	fruticosa	-	No	No	No	-	-		-	-		-	-		-	No	No	No	-	-		-	-		-	-
ss490545963	RosBREED_snp_sweet_cherry_Pp1_07328678	1	7328678	sweet		<lmxll>	Yes	No	Yes	1	25.379		-	-		1	31.612		<nnxnp>	No	Yes	Yes	-	-		1	15.396		1	17.777
ss490545930	RosBREED_snp_tart_cherry_a_Pp1_07368812	1	7368812	sour	avium	-	No	No	No	-	-		-	-		-	-		-	No	No	No	-	-		-	-		-	-
ss490545934	RosBREED_snp_tart_cherry_f_Pp1_07369106	1	7369106	sour	fruticosa	-	No	No	No	-	-		-	-		-	-		-	No	No	No	-	-		-	-		-	-
ss490545967	RosBREED_snp_sweet_cherry_Pp1_07374161	1	7374161	sweet		-	No	No	No	-	-		-	-		-	-		-	No	No	No	-	-		-	-		-	-
ss490545971	RosBREED_snp_sweet_cherry_Pp1_07407733	1	7407733	sweet		-	No	No	No	-	-		-	-		-	-		-	No	No	No	-	-		-	-		-	-
ss490545975	RosBREED_snp_sweet_cherry_Pp1_07435700	1	7435700	sweet		-	No	No	No	-	-		-	-		-	-		<nnxnp>	No	Yes	Yes	-	-		-	-		-	-
ss490545980	RosBREED_snp_sweet_cherry_Pp1_07474737	1	7474737	sweet		-	No	No	No	-	-		-	-		-	-		-	No	No	No	-	-		-	-		-	-
ss490545984	RosBREED_snp_sweet_cherry_Pp1_07504437	1	7504437	sweet		<lmxll>	Yes	No	Yes	1	25.379		-	-		1	31.612		-	No	No	No	-	-		-	-		-	-
ss490545988	RosBREED_snp_sweet_cherry_Pp1_07553811	1	7553811	sweet		-	No	No	No	-	-		-	-		-	-		-	No	No	No	-	-		-	-		-	-
ss490545992	RosBREED_snp_sweet_cherry_Pp1_07571950	1	7571950	sweet		-	No	No	No	-	-		-	-		-	-		-	No	No	No	-	-		-	-		-	-
ss490545938	RosBREED_snp_tart_cherry_f_Pp1_07604342	1	7604342	sour	fruticosa	-	No	No	No	-	-		-	-		-	-		-	No	No	No	-	-		-	-		-	-
ss490545996	RosBREED_snp_sweet_cherry_Pp1_07606665	1	7606665	sweet		-	No	No	No	-	-		-	-		-	-		-	No	No	No	-	-		-	-		-	-
ss490546000	RosBREED_snp_sweet_cherry_Pp1_07636411	1	7636411	sweet		-	No	No	No	-	-		-	-		-	-		-	No	No	No	-	-		-	-		-	-
ss490545942	RosBREED_snp_tart_cherry_a_Pp1_07674018	1	7674018	sour	avium	-	No	No	No	-	-		-	-		-	-		-	No	No	No	-	-		-	-		-	-
ss490546004	RosBREED_snp_sweet_cherry_Pp1_07705893	1	7705893	sweet		-	No	No	No	-	-		-	-		-	-		-	No	No	No	-	-		-	-		-	-
ss490546008	RosBREED_snp_sweet_cherry_Pp1_07738648	1	7738648	sweet		-	No	No	No	-	-		-	-		-	-		-	No	No	No	-	-		-	-		-	-
ss490546012	RosBREED_snp_sweet_cherry_Pp1_07761556	1	7761556	sweet		-	No	No	No	-	-		-	-		-	-		-	No	No	No	-	-		-	-		-	-
ss490546016	RosBREED_snp_sweet_cherry_Pp1_07801093	1	7801093	sweet		-	No	No	No	-	-		-	-		-	-		-	No	No	No	-	-		-	-		-	-
ss490546020	RosBREED_snp_sweet_cherry_Pp1_07824263	1	7824263	sweet		<nnxnp>	No	Yes	Yes	-	-		-	-		-	-		<nnxnp>	No	Yes	Yes	-	-		1	16.139		1	18.511
ss490545946	RosBREED_snp_tart_cherry_a_Pp1_07825840	1	7825840	sour	avium	-	No	No	No	-	-		-	-		-	-		-	No	No	No	-	-		-	-		-	-
ss490546024	RosBREED_snp_sweet_cherry_Pp1_07983442	1	7983442	sweet		-	No	No	No	-	-		-	-		-	-		-	No	No	No	-	-		-	-		-	-
ss490546028	RosBREED_snp_sweet_cherry_Pp1_08014155	1	8014155	sweet		-	No	No	No	-	-		-	-		-	-		-	No	No	No	-	-		-	-		-	-
ss490545950	RosBREED_snp_tart_cherry_a_Pp1_08028835	1	8028835	sour	avium	-	No	No	No	-	-		-	-		-	-		-	No	No	No	-	-		-	-		-	-
ss490546036	RosBREED_snp_sweet_cherry_Pp1_08048406	1	8048406	sweet		-	No	No	No	-	-		-	-		-	-		-	No	No	No	-	-		-	-		-	-
ss490546040	RosBREED_snp_sweet_cherry_Pp1_08081294	1	8081294	sweet		-	No	No	No	-	-		-	-		-	-		-	No	No	No	-	-		-	-		-	-
ss490546044	RosBREED_snp_sweet_cherry_Pp1_08106269	1	8106269	sweet		-	No	No	No	-	-		-	-		-	-		-	No	No	No	-	-		-	-		-	-
ss490545954	RosBREED_snp_tart_cherry_f_Pp1_08116226	1	8116226	sour	fruticosa	-	No	No	No	-	-		-	-		-	-		-	No	No	No	-	-		-	-		-	-
ss490546048	RosBREED_snp_sweet_cherry_Pp1_08141455	1	8141455	sweet		-	No	No	No	-	-		-	-		-	-		-	No	No	No	-	-		-	-		-	-
ss490545958	RosBREED_snp_tart_cherry_a_Pp1_08153301	1	8153301	sour	avium	-	No	No	No	-	-		-	-		-	-		-	No	No	No	-	-		-	-		-	-
ss490546052	RosBREED_snp_sweet_cherry_Pp1_08211301	1	8211301	sweet		<lmxll>	Yes	No	Yes	1	28.937		-	-		1	35.264		-	No	No	No	-	-		-	-		-	-
ss490546056	RosBREED_snp_sweet_cherry_Pp1_08240209	1	8240209	sweet		<lmxll>	Yes	No	Yes	1	31.343		-	-		1	37.671		-	No	No	No	-	-		-	-		-	-
ss490546060	RosBREED_snp_sweet_cherry_Pp1_08272186	1	8272186	sweet		-	No	No	No	-	-		-	-		-	-		-	No	No	No	-	-		-	-		-	-
ss490545962	RosBREED_snp_tart_cherry_f_Pp1_08290152	1	8290152	sour	fruticosa	-	No	No	No	-	-		-	-		-	-		-	No	No	No	-	-		-	-		-	-
ss490546065	RosBREED_snp_sweet_cherry_Pp1_08299271	1	8299271	sweet		-	No	No	No	-	-		-	-		-	-		-	No	No	No	-	-		-	-		-	-
ss490545966	RosBREED_snp_tart_cherry_a_Pp1_08312796	1	8312796	sour	avium	-	No	No	No	-	-		-	-		-	-		-	No	No	No	-	-		-	-		-	-
ss490545970	RosBREED_snp_tart_cherry_f_Pp1_08329183	1	8329183	sour	fruticosa	<lmxll>	Yes	No	Yes	-	-		-	-		-	-		-	No	No	No	-	-		-	-		-	-
ss490546069	RosBREED_snp_sweet_cherry_Pp1_08331721	1	8331721	sweet		-	No	No	No	-	-		-	-		-	-		-	Yes	Yes	Yes	-	-		-	-		-	-
ss490545974	RosBREED_snp_tart_cherry_a_Pp1_08333998	1	8333998	sour	avium	-	No	No	No	-	-		-	-		-	-		-	No	No	No	-	-		-	-		-	-
ss490546073	RosBREED_snp_sweet_cherry_Pp1_08362186	1	8362186	sweet		-	No	No	No	-	-		-	-		-	-		-	No	No	No	-	-		-	-		-	-
ss490546077	RosBREED_snp_sweet_cherry_Pp1_08406081	1	8406081	sweet		-	No	No	No	-	-		-	-		-	-		-	No	No	No	-	-		-	-		-	-
ss490558828	RosCOS0478-334_snp_sweet_cherry_Pp1_08412029	1	8412029	sweet		-	No	No	No	-	-		-	-		-	-		-	No	No	No	-	-		-	-		-	-
ss490558825	RosCOS0478-267_snp_sweet_cherry_Pp1_08412096	1	8412096	sweet		<hkxhk>	Yes	Yes	Yes	-	-		-	-		1	38.159		-	No	No	No	-	-		-	-		-	-
ss490558822	RosCOS0478-110_snp_sweet_cherry_Pp1_08412253	1	8412253	sweet		-	No	No	No	-	-		-	-		-	-		-	No	No	No	-	-		-	-		-	-
ss490546081	RosBREED_snp_sweet_cherry_Pp1_08431278	1	8431278	sweet		<nnxnp>	No	Yes	Yes	-	-		1	39.668		1	37.735		-	No	No	No	-	-		-	-		-	-
ss490546085	RosBREED_snp_sweet_cherry_Pp1_08452824	1	8452824	sweet		-	No	No	No	-	-		-	-		-	-		-	No	No	No	-	-		-	-		-	-
ss490545978	RosBREED_snp_tart_cherry_f_Pp1_08459454	1	8459454	sour	fruticosa	-	No	No	No	-	-		-	-		-	-		-	No	No	No	-	-		-	-		-	-
ss490545982	RosBREED_snp_tart_cherry_a_Pp1_08495367	1	8495367	sour	avium	-	No	No	No	-	-		-	-		-	-		-	No	No	No	-	-		-	-		-	-
ss490546089	RosBREED_snp_sweet_cherry_Pp1_08502397	1	8502397	sweet		-	No	No	No	-	-		-	-		-	-		-	No	No	No	-	-		-	-		-	-
ss490546093	RosBREED_snp_sweet_cherry_Pp1_08531796	1	8531796	sweet		-	No	No	No	-	-		-	-		-	-		-	No	No	No	-	-		-	-		-	-
ss490546097	RosBREED_snp_sweet_cherry_Pp1_08553595	1	8553595	sweet		-	No	No	No	-	-		-	-		-	-		-	No	No	No	-	-		-	-		-	-
ss490546101	RosBREED_snp_sweet_cherry_Pp1_08591955	1	8591955	sweet		-	No	No	No	-	-		-	-		-	-		-	No	No	No	-	-		-	-		-	-
ss490545986	RosBREED_snp_tart_cherry_a_Pp1_08596743	1	8596743	sour	avium	-	No	No	No	-	-		-	-		-	-		-	No	No	No	-	-		-	-		-	-
ss490546105	RosBREED_snp_sweet_cherry_Pp1_08602438	1	8602438	sweet		-	No	No	No	-	-		-	-		-	-		-	No	No	No	-	-		-	-		-	-
ss490546109	RosBREED_snp_sweet_cherry_Pp1_08641043	1	8641043	sweet		-	No	No	No	-	-		-	-		-	-		-	No	No	No	-	-		-	-		-	-
ss490546113	RosBREED_snp_sweet_cherry_Pp1_08680163	1	8680163	sweet		-	No	No	No	-	-		-	-		-	-		-	No	No	No	-	-		-	-		-	-
ss490545990	RosBREED_snp_tart_cherry_f_Pp1_08729391	1	8729391	sour	fruticosa	-	No	No	No	-	-		-	-		-	-		-	No	No	No	-	-		-	-		-	-
ss490545994	RosBREED_snp_tart_cherry_a_Pp1_08761642	1	8761642	sour	avium	-	No	No	No	-	-		-	-		-	-		-	No	No	No	-	-		-	-		-	-
ss490546118	RosBREED_snp_sweet_cherry_Pp1_08773061	1	8773061	sweet		-	No	No	No	-	-		-	-		-	-		-	No	No	No	-	-		-	-		-	-
ss490546122	RosBREED_snp_sweet_cherry_Pp1_08813207	1	8813207	sweet		-	No	No	No	-	-		-	-		-	-		-	No	No	No	-	-		-	-		-	-
ss490546126	RosBREED_snp_sweet_cherry_Pp1_08833408	1	8833408	sweet		<hkxhk>	Yes	Yes	Yes	-	-		-	-		-	-		<lmxll>	Yes	No	Yes	1	26.339		-	-		1	26.106
ss490546130	RosBREED_snp_sweet_cherry_Pp1_09029964	1	9029964	sweet		-	No	No	No	-	-		-	-		-	-		-	No	No	No	-	-		-	-		-	-
ss490546134	RosBREED_snp_sweet_cherry_Pp1_09067752	1	9067752	sweet		-	No	No	No	-	-		-	-		-	-		-	No	No	No	-	-		-	-		-	-
ss490545998	RosBREED_snp_tart_cherry_a_Pp1_09112138	1	9112138	sour	avium	-	No	No	No	-	-		-	-		-	-		-	No	No	No	-	-		-	-		-	-
ss490546138	RosBREED_snp_sweet_cherry_Pp1_09123894	1	9123894	sweet		-	No	No	No	-	-		-	-		-	-		-	No	No	No	-	-		-	-		-	-
ss490546142	RosBREED_snp_sweet_cherry_Pp1_09154975	1	9154975	sweet		-	No	No	No	-	-		-	-		-	-		-	No	No	No	-	-		-	-		-	-
ss490546002	RosBREED_snp_tart_cherry_f_Pp1_09168155	1	9168155	sour	fruticosa	-	No	No	No	-	-		-	-		-	-		-	No	No	No	-	-		-	-		-	-
ss490546146	RosBREED_snp_sweet_cherry_Pp1_09182116	1	9182116	sweet		-	No	No	No	-	-		-	-		-	-		-	No	No	No	-	-		-	-		-	-
ss490546150	RosBREED_snp_sweet_cherry_Pp1_09317556	1	9317556	sweet		-	No	No	No	-	-		-	-		-	-		-	No	No	No	-	-		-	-		-	-
ss490546154	RosBREED_snp_sweet_cherry_Pp1_09325382	1	9325382	sweet		-	No	No	No	-	-		-	-		-	-		-	No	No	No	-	-		-	-		-	-
ss490546158	RosBREED_snp_sweet_cherry_Pp1_09415438	1	9415438	sweet		-	No	No	No	-	-		-	-		-	-		-	No	No	No	-	-		-	-		-	-
ss490546162	RosBREED_snp_sweet_cherry_Pp1_09436250	1	9436250	sweet		-	No	No	No	-	-		-	-		-	-		-	No	No	No	-	-		-	-		-	-
ss490546166	RosBREED_snp_sweet_cherry_Pp1_09467655	1	9467655	sweet		-	No	No	No	-	-		-	-		-	-		-	No	No	No	-	-		-	-		-	-
ss490546006	RosBREED_snp_tart_cherry_a_Pp1_09491645	1	9491645	sour	avium	-	No	No	No	-	-		-	-		-	-		-	No	No	No	-	-		-	-		-	-
ss490546170	RosBREED_snp_sweet_cherry_Pp1_09498211	1	9498211	sweet		-	No	No	No	-	-		-	-		-	-		-	No	No	No	-	-		-	-		-	-
ss490546174	RosBREED_snp_sweet_cherry_Pp1_09597368	1	9597368	sweet		-	No	No	No	-	-		-	-		-	-		<hkxhk>	Yes	Yes	Yes	-	-		-	-		-	-
ss490546010	RosBREED_snp_tart_cherry_a_Pp1_09606098	1	9606098	sour	avium	-	No	No	No	-	-		-	-		-	-		-	No	No	No	-	-		-	-		-	-
ss490546178	RosBREED_snp_sweet_cherry_Pp1_09623424	1	9623424	sweet		-	No	No	No	-	-		-	-		-	-		-	No	No	No	-	-		-	-		-	-
ss490546182	RosBREED_snp_sweet_cherry_Pp1_09655274	1	9655274	sweet		-	No	No	No	-	-		-	-		-	-		-	No	No	No	-	-		-	-		-	-
ss490546014	RosBREED_snp_tart_cherry_f_Pp1_09679741	1	9679741	sour	fruticosa	-	No	No	No	-	-		-	-		-	-		-	No	No	No	-	-		-	-		-	-
ss490546018	RosBREED_snp_tart_cherry_a_Pp1_09689918	1	9689918	sour	avium	-	No	No	No	-	-		-	-		-	-		-	No	No	No	-	-		-	-		-	-
ss490546186	RosBREED_snp_sweet_cherry_Pp1_09923337	1	9923337	sweet		-	No	No	No	-	-		-	-		-	-		-	No	No	No	-	-		-	-		-	-
ss490546190	RosBREED_snp_sweet_cherry_Pp1_09929172	1	9929172	sweet		-	No	No	No	-	-		-	-		-	-		-	No	No	No	-	-		-	-		-	-
ss490546194	RosBREED_snp_sweet_cherry_Pp1_10033789	1	10033789	sweet		-	No	No	No	-	-		-	-		-	-		-	No	No	No	-	-		-	-		-	-
ss490546198	RosBREED_snp_sweet_cherry_Pp1_10046139	1	10046139	sweet		-	No	No	No	-	-		-	-		-	-		-	No	No	No	-	-		-	-		-	-
ss490546022	RosBREED_snp_tart_cherry_f_Pp1_10061954	1	10061954	sour	fruticosa	-	No	No	No	-	-		-	-		-	-		-	No	No	No	-	-		-	-		-	-
ss490546202	RosBREED_snp_sweet_cherry_Pp1_10068854	1	10068854	sweet		-	No	No	No	-	-		-	-		-	-		-	No	No	No	-	-		-	-		-	-
ss490546206	RosBREED_snp_sweet_cherry_Pp1_10077418	1	10077418	sweet		-	No	No	No	-	-		-	-		-	-		-	No	No	No	-	-		-	-		-	-
ss490546210	RosBREED_snp_sweet_cherry_Pp1_10111083	1	10111083	sweet		-	No	No	No	-	-		-	-		-	-		-	No	No	No	-	-		-	-		-	-
ss490546214	RosBREED_snp_sweet_cherry_Pp1_10128117	1	10128117	sweet		-	No	No	No	-	-		-	-		-	-		-	No	No	No	-	-		-	-		-	-
ss490546218	RosBREED_snp_sweet_cherry_Pp1_10138561	1	10138561	sweet		<lmxll>	Yes	No	Yes	-	-		-	-		-	-		-	Yes	Yes	Yes	-	-		-	-		-	-
ss490546222	RosBREED_snp_sweet_cherry_Pp1_10143073	1	10143073	sweet		-	No	No	No	-	-		-	-		-	-		-	No	No	No	-	-		-	-		-	-
ss490546226	RosBREED_snp_sweet_cherry_Pp1_10175178	1	10175178	sweet		<lmxll>	Yes	No	Yes	1	39.664		-	-		1	45.966		<lmxll>	Yes	No	Yes	1	32.247		-	-		1	32.033
ss490546230	RosBREED_snp_sweet_cherry_Pp1_10176147	1	10176147	sweet		<lmxll>	Yes	No	Yes	1	39.664		-	-		1	45.966		<lmxll>	Yes	No	Yes	1	32.247		-	-		1	32.033
ss490546026	RosBREED_snp_tart_cherry_a_Pp1_10178231	1	10178231	sour	avium	<lmxll>	Yes	No	Yes	1	39.664		-	-		1	45.966		<lmxll>	Yes	No	Yes	1	32.247		-	-		1	32.033
ss490546234	RosBREED_snp_sweet_cherry_Pp1_10187485	1	10187485	sweet		-	No	No	No	-	-		-	-		-	-		-	No	No	No	-	-		-	-		-	-
ss490546238	RosBREED_snp_sweet_cherry_Pp1_10194300	1	10194300	sweet		-	No	No	No	-	-		-	-		-	-		-	No	No	No	-	-		-	-		-	-
ss490546030	RosBREED_snp_tart_cherry_a_Pp1_10196636	1	10196636	sour	avium	-	No	No	No	-	-		-	-		-	-		-	No	No	No	-	-		-	-		-	-
ss490546241	RosBREED_snp_sweet_cherry_Pp1_10205646	1	10205646	sweet		-	No	No	No	-	-		-	-		-	-		-	No	No	No	-	-		-	-		-	-
ss490546245	RosBREED_snp_sweet_cherry_Pp1_10212317	1	10212317	sweet		-	No	No	No	-	-		-	-		-	-		-	No	No	No	-	-		-	-		-	-
ss490546249	RosBREED_snp_sweet_cherry_Pp1_10220094	1	10220094	sweet		-	No	No	No	-	-		-	-		-	-		-	No	No	No	-	-		-	-		-	-
ss490546253	RosBREED_snp_sweet_cherry_Pp1_10229579	1	10229579	sweet		-	No	No	No	-	-		-	-		-	-		-	No	No	No	-	-		-	-		-	-
ss490546033	RosBREED_snp_tart_cherry_f_Pp1_10235212	1	10235212	sour	fruticosa	-	No	No	No	-	-		-	-		-	-		-	No	No	No	-	-		-	-		-	-
ss490546257	RosBREED_snp_sweet_cherry_Pp1_10237387	1	10237387	sweet		-	No	No	No	-	-		-	-		-	-		-	No	No	No	-	-		-	-		-	-
ss490546037	RosBREED_snp_tart_cherry_a_Pp1_10265101	1	10265101	sour	avium	-	No	No	No	-	-		-	-		-	-		-	No	No	No	-	-		-	-		-	-
ss490546261	RosBREED_snp_sweet_cherry_Pp1_10267971	1	10267971	sweet		-	No	No	No	-	-		-	-		-	-		-	No	No	No	-	-		-	-		-	-
ss490546265	RosBREED_snp_sweet_cherry_Pp1_10275599	1	10275599	sweet		-	No	No	No	-	-		-	-		-	-		-	No	No	No	-	-		-	-		-	-
ss490546269	RosBREED_snp_sweet_cherry_Pp1_10284090	1	10284090	sweet		<lmxll>	Yes	No	Yes	1	40.829		-	-		1	47.118		<lmxll>	Yes	No	Yes	1	33.082		-	-		1	32.872
ss490546273	RosBREED_snp_sweet_cherry_Pp1_10296567	1	10296567	sweet		-	No	No	No	-	-		-	-		-	-		-	No	No	No	-	-		-	-		-	-
ss490546277	RosBREED_snp_sweet_cherry_Pp1_10307671	1	10307671	sweet		-	No	No	No	-	-		-	-		-	-		-	No	No	No	-	-		-	-		-	-
ss490546281	RosBREED_snp_sweet_cherry_Pp1_10316151	1	10316151	sweet		<lmxll>	Yes	No	Yes	1	40.829		-	-		1	47.118		<hkxhk>	Yes	Yes	Yes	-	-		-	-		-	-
ss490546285	RosBREED_snp_sweet_cherry_Pp1_10330576	1	10330576	sweet		<lmxll>	Yes	No	Yes	1	40.829		-	-		1	47.118		-	No	No	No	-	-		-	-		-	-
ss490546289	RosBREED_snp_sweet_cherry_Pp1_10343771	1	10343771	sweet		-	No	No	No	-	-		-	-		-	-		-	No	No	No	-	-		-	-		-	-
ss490546293	RosBREED_snp_sweet_cherry_Pp1_10365026	1	10365026	sweet		-	No	No	No	-	-		-	-		-	-		-	No	No	No	-	-		-	-		-	-
ss490546297	RosBREED_snp_sweet_cherry_Pp1_10373928	1	10373928	sweet		-	No	No	No	-	-		-	-		-	-		-	No	No	No	-	-		-	-		-	-
ss490546041	RosBREED_snp_tart_cherry_f_Pp1_10396809	1	10396809	sour	fruticosa	-	No	No	No	-	-		-	-		-	-		-	No	No	No	-	-		-	-		-	-
ss490546045	RosBREED_snp_tart_cherry_a_Pp1_10402510	1	10402510	sour	avium	-	No	No	No	-	-		-	-		-	-		-	No	No	No	-	-		-	-		-	-
ss490546301	RosBREED_snp_sweet_cherry_Pp1_10419462	1	10419462	sweet		<lmxll>	Yes	No	Yes	1	40.829		-	-		1	47.118		-	No	No	No	-	-		-	-		-	-
ss490546305	RosBREED_snp_sweet_cherry_Pp1_10427271	1	10427271	sweet		-	No	No	No	-	-		-	-		-	-		-	No	No	No	-	-		-	-		-	-
ss490546309	RosBREED_snp_sweet_cherry_Pp1_10442186	1	10442186	sweet		-	No	No	No	-	-		-	-		-	-		-	No	No	No	-	-		-	-		-	-
ss490546313	RosBREED_snp_sweet_cherry_Pp1_10454088	1	10454088	sweet		-	No	No	No	-	-		-	-		-	-		-	No	No	No	-	-		-	-		-	-
ss490546317	RosBREED_snp_sweet_cherry_Pp1_10461071	1	10461071	sweet		-	No	No	No	-	-		-	-		-	-		-	No	No	No	-	-		-	-		-	-
ss490546049	RosBREED_snp_tart_cherry_a_Pp1_10492067	1	10492067	sour	avium	-	No	No	No	-	-		-	-		-	-		-	No	No	No	-	-		-	-		-	-
ss490546321	RosBREED_snp_sweet_cherry_Pp1_10493258	1	10493258	sweet		-	No	No	No	-	-		-	-		-	-		-	No	No	No	-	-		-	-		-	-
ss490546053	RosBREED_snp_tart_cherry_f_Pp1_10494409	1	10494409	sour	fruticosa	-	No	No	No	-	-		-	-		-	-		-	No	No	No	-	-		-	-		-	-
ss490546325	RosBREED_snp_sweet_cherry_Pp1_10506571	1	10506571	sweet		-	No	No	No	-	-		-	-		-	-		-	No	No	No	-	-		-	-		-	-
ss490546329	RosBREED_snp_sweet_cherry_Pp1_10529154	1	10529154	sweet		-	No	No	No	-	-		-	-		-	-		-	No	No	No	-	-		-	-		-	-
ss490546057	RosBREED_snp_tart_cherry_a_Pp1_10531094	1	10531094	sour	avium	-	No	No	No	-	-		-	-		-	-		-	No	No	No	-	-		-	-		-	-
ss490546333	RosBREED_snp_sweet_cherry_Pp1_10546969	1	10546969	sweet		-	No	No	No	-	-		-	-		-	-		<lmxll>	Yes	No	Yes	1	33.916		-	-		1	33.711
ss490546337	RosBREED_snp_sweet_cherry_Pp1_10559404	1	10559404	sweet		-	No	No	No	-	-		-	-		-	-		<lmxll>	Yes	No	Yes	1	33.916		-	-		1	33.711
ss490546341	RosBREED_snp_sweet_cherry_Pp1_10567330	1	10567330	sweet		-	No	No	No	-	-		-	-		-	-		<lmxll>	Yes	No	Yes	1	33.916		-	-		1	33.711
ss490546061	RosBREED_snp_tart_cherry_a_Pp1_10568530	1	10568530	sour	avium	-	No	No	No	-	-		-	-		-	-		-	Yes	No	Yes	-	-		-	-		-	-
ss490546346	RosBREED_snp_sweet_cherry_Pp1_10585398	1	10585398	sweet		-	No	No	No	-	-		-	-		-	-		-	No	No	No	-	-		-	-		-	-
ss490546349	RosBREED_snp_sweet_cherry_Pp1_10603637	1	10603637	sweet		-	No	No	No	-	-		-	-		-	-		<lmxll>	Yes	No	Yes	1	34.754		-	-		1	34.553
ss490546353	RosBREED_snp_sweet_cherry_Pp1_10611364	1	10611364	sweet		-	No	No	No	-	-		-	-		-	-		-	No	No	No	-	-		-	-		-	-
ss490546357	RosBREED_snp_sweet_cherry_Pp1_10637855	1	10637855	sweet		-	No	No	No	-	-		-	-		-	-		<lmxll>	Yes	No	Yes	1	34.754		-	-		1	34.553
ss490546361	RosBREED_snp_sweet_cherry_Pp1_10648330	1	10648330	sweet		-	No	No	No	-	-		-	-		-	-		-	No	No	No	-	-		-	-		-	-
ss490546365	RosBREED_snp_sweet_cherry_Pp1_10694269	1	10694269	sweet		-	No	No	No	-	-		-	-		-	-		<lmxll>	Yes	No	Yes	1	34.754		-	-		1	34.553
ss490546369	RosBREED_snp_sweet_cherry_Pp1_10701111	1	10701111	sweet		<lmxll>	Yes	No	Yes	1	43.15		-	-		1	49.442		-	No	No	No	-	-		-	-		-	-
ss490546373	RosBREED_snp_sweet_cherry_Pp1_10767019	1	10767019	sweet		-	No	No	No	-	-		-	-		-	-		-	No	No	No	-	-		-	-		-	-
ss490546377	RosBREED_snp_sweet_cherry_Pp1_10784180	1	10784180	sweet		-	No	No	No	-	-		-	-		-	-		-	No	No	No	-	-		-	-		-	-
ss490546064	RosBREED_snp_tart_cherry_f_Pp1_10786160	1	10786160	sour	fruticosa	-	No	No	No	-	-		-	-		-	-		-	No	No	No	-	-		-	-		-	-
ss490546381	RosBREED_snp_sweet_cherry_Pp1_10796641	1	10796641	sweet		-	No	No	No	-	-		-	-		-	-		-	No	No	No	-	-		-	-		-	-
ss490546385	RosBREED_snp_sweet_cherry_Pp1_10829860	1	10829860	sweet		<lmxll>	Yes	No	Yes	1	44.314		-	-		1	50.598		<lmxll>	Yes	No	Yes	1	38.143		-	-		1	37.963
ss490546389	RosBREED_snp_sweet_cherry_Pp1_10837381	1	10837381	sweet		-	No	No	No	-	-		-	-		-	-		-	No	No	No	-	-		-	-		-	-
ss490546393	RosBREED_snp_sweet_cherry_Pp1_10861875	1	10861875	sweet		-	No	No	No	-	-		-	-		-	-		-	No	No	No	-	-		-	-		-	-
ss490546398	RosBREED_snp_sweet_cherry_Pp1_10878674	1	10878674	sweet		<lmxll>	Yes	No	Yes	1	44.314		-	-		1	50.598		-	No	No	No	-	-		-	-		-	-
ss490546402	RosBREED_snp_sweet_cherry_Pp1_10891409	1	10891409	sweet		-	No	No	No	-	-		-	-		-	-		-	No	No	No	-	-		-	-		-	-
ss490546406	RosBREED_snp_sweet_cherry_Pp1_10908774	1	10908774	sweet		<lmxll>	Yes	No	Yes	1	44.314		-	-		1	50.598		-	No	No	No	-	-		-	-		-	-
ss490546410	RosBREED_snp_sweet_cherry_Pp1_10913603	1	10913603	sweet		-	No	No	No	-	-		-	-		-	-		-	No	No	No	-	-		-	-		-	-
ss490546414	RosBREED_snp_sweet_cherry_Pp1_10936163	1	10936163	sweet		-	No	No	No	-	-		-	-		-	-		-	No	No	No	-	-		-	-		-	-
ss490546418	RosBREED_snp_sweet_cherry_Pp1_10943814	1	10943814	sweet		-	No	No	No	-	-		-	-		-	-		-	No	No	No	-	-		-	-		-	-
ss490546422	RosBREED_snp_sweet_cherry_Pp1_10968083	1	10968083	sweet		-	No	No	No	-	-		-	-		-	-		-	No	No	No	-	-		-	-		-	-
ss490546426	RosBREED_snp_sweet_cherry_Pp1_10979761	1	10979761	sweet		<nnxnp>	No	Yes	Yes	-	-		1	47.708		1	45.354		<lmxll>	Yes	No	Yes	1	39.861		-	-		1	39.708
ss490546430	RosBREED_snp_sweet_cherry_Pp1_11060284	1	11060284	sweet		-	No	No	No	-	-		-	-		-	-		-	No	No	No	-	-		-	-		-	-
ss490546434	RosBREED_snp_sweet_cherry_Pp1_11081324	1	11081324	sweet		-	No	No	No	-	-		-	-		-	-		-	No	No	No	-	-		-	-		-	-
ss490546438	RosBREED_snp_sweet_cherry_Pp1_11091298	1	11091298	sweet		-	No	No	No	-	-		-	-		-	-		-	No	No	No	-	-		-	-		-	-
ss490546068	RosBREED_snp_tart_cherry_a_Pp1_11102635	1	11102635	sour	avium	<lmxll>	Yes	No	Yes	1	45.482		-	-		1	51.755		<lmxll>	Yes	No	Yes	1	41.579		-	-		1	41.415
ss490546072	RosBREED_snp_tart_cherry_f_Pp1_11103183	1	11103183	sour	fruticosa	-	No	No	No	-	-		-	-		-	-		-	No	No	No	-	-		-	-		-	-
ss490546442	RosBREED_snp_sweet_cherry_Pp1_11107790	1	11107790	sweet		<nnxnp>	No	Yes	Yes	-	-		1	50.278		1	47.902		-	No	No	No	-	-		-	-		-	-
ss490546446	RosBREED_snp_sweet_cherry_Pp1_11128375	1	11128375	sweet		-	No	No	No	-	-		-	-		-	-		-	No	No	No	-	-		-	-		-	-
ss490546076	RosBREED_snp_tart_cherry_a_Pp1_11147283	1	11147283	sour	avium	-	No	No	No	-	-		-	-		-	-		-	No	No	No	-	-		-	-		-	-
ss490546450	RosBREED_snp_sweet_cherry_Pp1_11155114	1	11155114	sweet		-	No	No	No	-	-		-	-		-	-		-	No	No	No	-	-		-	-		-	-
ss490546454	RosBREED_snp_sweet_cherry_Pp1_11166131	1	11166131	sweet		-	No	No	No	-	-		-	-		-	-		-	No	No	No	-	-		-	-		-	-
ss490546458	RosBREED_snp_sweet_cherry_Pp1_11242894	1	11242894	sweet		-	No	No	No	-	-		-	-		-	-		-	No	No	No	-	-		-	-		-	-
ss490546080	RosBREED_snp_tart_cherry_f_Pp1_11310051	1	11310051	sour	fruticosa	-	No	No	No	-	-		-	-		-	-		-	No	No	No	-	-		-	-		-	-
ss490546462	RosBREED_snp_sweet_cherry_Pp1_11338862	1	11338862	sweet		-	No	No	No	-	-		-	-		-	-		<lmxll>	Yes	No	Yes	1	42.41		-	-		1	42.232
ss490546084	RosBREED_snp_tart_cherry_a_Pp1_11473150	1	11473150	sour	avium	-	No	No	No	-	-		-	-		-	-		-	No	No	No	-	-		-	-		-	-
ss490546466	RosBREED_snp_sweet_cherry_Pp1_11511696	1	11511696	sweet		-	No	No	No	-	-		-	-		-	-		-	No	No	No	-	-		-	-		-	-
ss490546088	RosBREED_snp_tart_cherry_f_Pp1_11657773	1	11657773	sour	fruticosa	-	No	No	No	-	-		-	-		-	-		-	No	No	No	-	-		-	-		-	-
ss490546470	RosBREED_snp_sweet_cherry_Pp1_11682359	1	11682359	sweet		-	No	No	No	-	-		-	-		-	-		-	No	No	No	-	-		-	-		-	-
ss490546474	RosBREED_snp_sweet_cherry_Pp1_11755626	1	11755626	sweet		-	No	No	No	-	-		-	-		-	-		-	No	No	No	-	-		-	-		-	-
ss490546478	RosBREED_snp_sweet_cherry_Pp1_11855405	1	11855405	sweet		-	Yes	No	Yes	-	-		-	-		-	-		<hkxhk>	Yes	Yes	Yes	-	-		-	-		-	-
ss490546482	RosBREED_snp_sweet_cherry_Pp1_11906537	1	11906537	sweet		<hkxhk>	Yes	Yes	Yes	-	-		-	-		-	-		-	No	No	No	-	-		-	-		-	-
ss490546092	RosBREED_snp_tart_cherry_f_Pp1_11931284	1	11931284	sour	fruticosa	-	No	No	No	-	-		-	-		-	-		-	No	No	No	-	-		-	-		-	-
ss490546486	RosBREED_snp_sweet_cherry_Pp1_12022829	1	12022829	sweet		-	No	No	No	-	-		-	-		-	-		-	No	No	No	-	-		-	-		-	-
ss490546490	RosBREED_snp_sweet_cherry_Pp1_12116733	1	12116733	sweet		<nnxnp>	No	Yes	Yes	-	-		-	-		-	-		<lmxll>	Yes	No	Yes	-	-		-	-		-	-
ss490546096	RosBREED_snp_tart_cherry_a_Pp1_12169972	1	12169972	sour	avium	-	No	No	No	-	-		-	-		-	-		<lmxll>	Yes	No	Yes	1	50.43		-	-		1	50.261
ss490546494	RosBREED_snp_sweet_cherry_Pp1_12191200	1	12191200	sweet		<nnxnp>	No	Yes	Yes	-	-		1	53.555		1	51.179		<nnxnp>	No	Yes	Yes	-	-		1	30.599		1	33.074
ss490546498	RosBREED_snp_sweet_cherry_Pp1_12292557	1	12292557	sweet		<nnxnp>	No	Yes	Yes	-	-		1	53.555		1	51.179		<nnxnp>	No	Yes	Yes	-	-		1	30.599		1	33.074
ss490546502	RosBREED_snp_sweet_cherry_Pp1_12378758	1	12378758	sweet		-	No	No	No	-	-		-	-		-	-		-	No	No	No	-	-		-	-		-	-
ss490546100	RosBREED_snp_tart_cherry_a_Pp1_12531139	1	12531139	sour	avium	-	No	No	No	-	-		-	-		-	-		-	No	No	No	-	-		-	-		-	-
ss490546506	RosBREED_snp_sweet_cherry_Pp1_12641482	1	12641482	sweet		-	No	No	No	-	-		-	-		-	-		-	No	No	No	-	-		-	-		-	-
ss490546510	RosBREED_snp_sweet_cherry_Pp1_12686714	1	12686714	sweet		-	No	No	No	-	-		-	-		-	-		-	No	No	No	-	-		-	-		-	-
ss490546104	RosBREED_snp_tart_cherry_a_Pp1_12786607	1	12786607	sour	avium	-	No	No	No	-	-		-	-		-	-		-	No	No	No	-	-		-	-		-	-
ss490546108	RosBREED_snp_tart_cherry_f_Pp1_12787120	1	12787120	sour	fruticosa	-	No	No	No	-	-		-	-		-	-		-	No	No	No	-	-		-	-		-	-
ss490546514	RosBREED_snp_sweet_cherry_Pp1_12802283	1	12802283	sweet		-	No	No	No	-	-		-	-		-	-		-	No	No	No	-	-		-	-		-	-
ss490546112	RosBREED_snp_tart_cherry_f_Pp1_12871785	1	12871785	sour	fruticosa	-	No	No	No	-	-		-	-		-	-		-	No	No	No	-	-		-	-		-	-
ss490546518	RosBREED_snp_sweet_cherry_Pp1_12884734	1	12884734	sweet		-	No	No	No	-	-		-	-		-	-		-	No	No	No	-	-		-	-		-	-
ss490546522	RosBREED_snp_sweet_cherry_Pp1_12997969	1	12997969	sweet		<nnxnp>	No	Yes	Yes	-	-		1	57.674		1	55.382		-	No	No	No	-	-		-	-		-	-
ss490546526	RosBREED_snp_sweet_cherry_Pp1_13052512	1	13052512	sweet		<lmxll>	Yes	No	Yes	1	57.383		-	-		1	63.694		<lmxll>	Yes	No	Yes	1	52.214		-	-		1	52.012
ss490546530	RosBREED_snp_sweet_cherry_Pp1_13126621	1	13126621	sweet		-	No	No	No	-	-		-	-		-	-		-	No	No	No	-	-		-	-		-	-
ss490546534	RosBREED_snp_sweet_cherry_Pp1_13282385	1	13282385	sweet		-	No	No	No	-	-		-	-		-	-		-	No	No	No	-	-		-	-		-	-
ss490546538	RosBREED_snp_sweet_cherry_Pp1_13363703	1	13363703	sweet		-	No	No	No	-	-		-	-		-	-		-	No	No	No	-	-		-	-		-	-
ss490546542	RosBREED_snp_sweet_cherry_Pp1_13386240	1	13386240	sweet		-	No	No	No	-	-		-	-		-	-		-	No	No	No	-	-		-	-		-	-
ss490546546	RosBREED_snp_sweet_cherry_Pp1_13505171	1	13505171	sweet		-	No	No	No	-	-		-	-		-	-		-	No	No	No	-	-		-	-		-	-
ss490546550	RosBREED_snp_sweet_cherry_Pp1_13676278	1	13676278	sweet		-	No	No	No	-	-		-	-		-	-		-	No	No	No	-	-		-	-		-	-
ss490546554	RosBREED_snp_sweet_cherry_Pp1_13761187	1	13761187	sweet		-	No	No	No	-	-		-	-		-	-		-	No	No	No	-	-		-	-		-	-
ss490546116	RosBREED_snp_tart_cherry_f_Pp1_13763404	1	13763404	sour	fruticosa	-	No	No	No	-	-		-	-		-	-		-	No	No	No	-	-		-	-		-	-
ss490546121	RosBREED_snp_tart_cherry_f_Pp1_13920852	1	13920852	sour	fruticosa	-	No	No	No	-	-		-	-		-	-		-	No	No	No	-	-		-	-		-	-
ss490546558	RosBREED_snp_sweet_cherry_Pp1_13924769	1	13924769	sweet		-	No	No	No	-	-		-	-		-	-		-	No	No	No	-	-		-	-		-	-
ss490546562	RosBREED_snp_sweet_cherry_Pp1_14044619	1	14044619	sweet		-	No	No	No	-	-		-	-		-	-		-	No	No	No	-	-		-	-		-	-
ss490546125	RosBREED_snp_tart_cherry_a_Pp1_14058326	1	14058326	sour	avium	-	No	No	No	-	-		-	-		-	-		-	No	No	No	-	-		-	-		-	-
ss490546566	RosBREED_snp_sweet_cherry_Pp1_14110306	1	14110306	sweet		<nnxnp>	No	Yes	Yes	-	-		1	59.605		1	57.284		<hkxhk>	Yes	Yes	Yes	-	-		-	-		-	-
ss490546570	RosBREED_snp_sweet_cherry_Pp1_14219647	1	14219647	sweet		-	No	No	No	-	-		-	-		-	-		-	No	No	No	-	-		-	-		-	-
ss490546574	RosBREED_snp_sweet_cherry_Pp1_14281912	1	14281912	sweet		<hkxhk>	Yes	Yes	Yes	-	-		-	-		-	-		<hkxhk>	Yes	Yes	Yes	-	-		-	-		-	-
ss490546579	RosBREED_snp_sweet_cherry_Pp1_14330333	1	14330333	sweet		-	No	No	No	-	-		-	-		-	-		-	No	No	No	-	-		-	-		-	-
ss490546129	RosBREED_snp_tart_cherry_a_Pp1_14477344	1	14477344	sour	avium	-	No	No	No	-	-		-	-		-	-		-	No	No	No	-	-		-	-		-	-
ss490546583	RosBREED_snp_sweet_cherry_Pp1_14502897	1	14502897	sweet		-	No	No	No	-	-		-	-		-	-		-	No	No	No	-	-		-	-		-	-
ss490546587	RosBREED_snp_sweet_cherry_Pp1_14558222	1	14558222	sweet		-	No	No	No	-	-		-	-		-	-		-	No	No	No	-	-		-	-		-	-
ss490546591	RosBREED_snp_sweet_cherry_Pp1_14626810	1	14626810	sweet		-	No	No	No	-	-		-	-		-	-		-	No	No	No	-	-		-	-		-	-
ss490546595	RosBREED_snp_sweet_cherry_Pp1_14715038	1	14715038	sweet		-	No	No	No	-	-		-	-		-	-		-	No	No	No	-	-		-	-		-	-
ss490546599	RosBREED_snp_sweet_cherry_Pp1_14779305	1	14779305	sweet		-	No	No	No	-	-		-	-		-	-		-	No	No	No	-	-		-	-		-	-
ss490546603	RosBREED_snp_sweet_cherry_Pp1_14858127	1	14858127	sweet		-	No	No	No	-	-		-	-		-	-		-	No	No	No	-	-		-	-		-	-
ss490546133	RosBREED_snp_tart_cherry_f_Pp1_14899327	1	14899327	sour	fruticosa	-	No	No	No	-	-		-	-		-	-		-	No	No	No	-	-		-	-		-	-
ss490546607	RosBREED_snp_sweet_cherry_Pp1_14977096	1	14977096	sweet		-	No	No	No	-	-		-	-		-	-		-	No	No	No	-	-		-	-		-	-
ss490546611	RosBREED_snp_sweet_cherry_Pp1_15061804	1	15061804	sweet		<hkxhk>	Yes	Yes	Yes	-	-		-	-		-	-		<nnxnp>	No	Yes	Yes	-	-		1	42.069		1	44.73
ss490546615	RosBREED_snp_sweet_cherry_Pp1_15934921	1	15934921	sweet		-	No	No	No	-	-		-	-		-	-		-	No	No	No	-	-		-	-		-	-
ss490546137	RosBREED_snp_tart_cherry_a_Pp1_15967014	1	15967014	sour	avium	-	No	No	No	-	-		-	-		-	-		<lmxll>	Yes	No	Yes	1	56.658		-	-		1	56.421
ss490546619	RosBREED_snp_sweet_cherry_Pp1_16011610	1	16011610	sweet		-	No	No	No	-	-		-	-		-	-		-	No	No	No	-	-		-	-		-	-
ss490546623	RosBREED_snp_sweet_cherry_Pp1_16100926	1	16100926	sweet		-	No	No	No	-	-		-	-		-	-		-	No	No	No	-	-		-	-		-	-
ss490546141	RosBREED_snp_tart_cherry_a_Pp1_16142134	1	16142134	sour	avium	-	No	No	No	-	-		-	-		-	-		-	No	No	No	-	-		-	-		-	-
ss490546627	RosBREED_snp_sweet_cherry_Pp1_16221652	1	16221652	sweet		-	No	No	No	-	-		-	-		-	-		-	No	No	No	-	-		-	-		-	-
ss490546631	RosBREED_snp_sweet_cherry_Pp1_16241924	1	16241924	sweet		-	No	No	No	-	-		-	-		-	-		-	No	No	No	-	-		-	-		-	-
ss490546635	RosBREED_snp_sweet_cherry_Pp1_16474388	1	16474388	sweet		-	No	No	No	-	-		-	-		-	-		-	No	No	No	-	-		-	-		-	-
ss490546639	RosBREED_snp_sweet_cherry_Pp1_16535083	1	16535083	sweet		-	No	No	No	-	-		-	-		-	-		-	No	No	No	-	-		-	-		-	-
ss490546145	RosBREED_snp_tart_cherry_a_Pp1_16541503	1	16541503	sour	avium	-	No	No	No	-	-		-	-		-	-		-	No	No	No	-	-		-	-		-	-
ss490558902	RosCOS1084-357_snp_sweet_cherry_Pp1_16608849	1	16608849	sweet		<hkxhk>	Yes	Yes	Yes	-	-		-	-		-	-		<lmxll>	Yes	No	Yes	1	57.542		-	-		1	57.298
ss490546643	RosBREED_snp_sweet_cherry_Pp1_16612689	1	16612689	sweet		<hkxhk>	Yes	Yes	Yes	-	-		-	-		-	-		<lmxll>	Yes	No	Yes	1	57.729		-	-		1	57.294
ss490546647	RosBREED_snp_sweet_cherry_Pp1_17069770	1	17069770	sweet		-	No	No	No	-	-		-	-		-	-		-	No	No	No	-	-		-	-		-	-
ss490546651	RosBREED_snp_sweet_cherry_Pp1_17571526	1	17571526	sweet		<hkxhk>	Yes	Yes	Yes	-	-		-	-		-	-		<nnxnp>	No	Yes	Yes	-	-		1	45.344		1	48.042
ss490546149	RosBREED_snp_tart_cherry_f_Pp1_17711106	1	17711106	sour	fruticosa	-	No	No	No	-	-		-	-		-	-		-	No	No	No	-	-		-	-		-	-
ss490546153	RosBREED_snp_tart_cherry_a_Pp1_17989966	1	17989966	sour	avium	-	No	No	No	-	-		-	-		-	-		-	No	No	No	-	-		-	-		-	-
ss490546655	RosBREED_snp_sweet_cherry_Pp1_18049199	1	18049199	sweet		-	No	No	No	-	-		-	-		-	-		-	No	No	No	-	-		-	-		-	-
ss490546659	RosBREED_snp_sweet_cherry_Pp1_18519600	1	18519600	sweet		-	No	No	No	-	-		-	-		-	-		-	No	No	No	-	-		-	-		-	-
ss490546663	RosBREED_snp_sweet_cherry_Pp1_18955775	1	18955775	sweet		-	No	No	No	-	-		-	-		-	-		-	No	No	No	-	-		-	-		-	-
ss490546157	RosBREED_snp_tart_cherry_f_Pp1_19065058	1	19065058	sour	fruticosa	-	No	No	No	-	-		-	-		-	-		-	No	No	No	-	-		-	-		-	-
ss490558883	RosCOS0547-123_snp_sweet_cherry_Pp1_19104586	1	19104586	sweet		-	No	No	No	-	-		-	-		-	-		-	No	No	No	-	-		-	-		-	-
ss490546667	RosBREED_snp_sweet_cherry_Pp1_19157547	1	19157547	sweet		-	No	No	No	-	-		-	-		-	-		-	No	No	No	-	-		-	-		-	-
ss490546671	RosBREED_snp_sweet_cherry_Pp1_19313708	1	19313708	sweet		-	No	No	No	-	-		-	-		-	-		-	No	No	No	-	-		-	-		-	-
ss490546675	RosBREED_snp_sweet_cherry_Pp1_19836475	1	19836475	sweet		<hkxhk>	Yes	Yes	Yes	-	-		-	-		-	-		<nnxnp>	No	Yes	Yes	-	-		1	47.034		1	49.748
ss490546679	RosBREED_snp_sweet_cherry_Pp1_19999922	1	19999922	sweet		<hkxhk>	Yes	Yes	Yes	-	-		-	-		-	-		<hkxhk>	Yes	Yes	Yes	-	-		-	-		-	-
ss490546683	RosBREED_snp_sweet_cherry_Pp1_20185807	1	20185807	sweet		-	No	No	No	-	-		-	-		-	-		-	No	No	No	-	-		-	-		-	-
ss490546161	RosBREED_snp_tart_cherry_a_Pp1_20249349	1	20249349	sour	avium	-	No	No	No	-	-		-	-		-	-		-	No	No	No	-	-		-	-		-	-
ss490546687	RosBREED_snp_sweet_cherry_Pp1_20364902	1	20364902	sweet		-	No	No	No	-	-		-	-		-	-		-	No	No	No	-	-		-	-		-	-
ss490546691	RosBREED_snp_sweet_cherry_Pp1_21246174	1	21246174	sweet		-	No	No	No	-	-		-	-		-	-		-	No	No	No	-	-		-	-		-	-
ss490546165	RosBREED_snp_tart_cherry_f_Pp1_21288422	1	21288422	sour	fruticosa	-	No	No	No	-	-		-	-		-	-		-	No	No	No	-	-		-	-		-	-
ss490546169	RosBREED_snp_tart_cherry_a_Pp1_21288554	1	21288554	sour	avium	-	No	No	No	-	-		-	-		-	-		-	No	No	No	-	-		-	-		-	-
ss490546695	RosBREED_snp_sweet_cherry_Pp1_21382685	1	21382685	sweet		-	No	No	No	-	-		-	-		-	-		-	No	No	No	-	-		-	-		-	-
ss490546699	RosBREED_snp_sweet_cherry_Pp1_21543772	1	21543772	sweet		-	No	No	No	-	-		-	-		-	-		-	No	No	No	-	-		-	-		-	-
ss490546173	RosBREED_snp_tart_cherry_f_Pp1_21662348	1	21662348	sour	fruticosa	-	No	No	No	-	-		-	-		-	-		-	No	No	No	-	-		-	-		-	-
ss490546177	RosBREED_snp_tart_cherry_a_Pp1_21689091	1	21689091	sour	avium	-	No	No	No	-	-		-	-		-	-		-	No	No	No	-	-		-	-		-	-
ss490546703	RosBREED_snp_sweet_cherry_Pp1_21712115	1	21712115	sweet		-	No	No	No	-	-		-	-		-	-		-	No	No	No	-	-		-	-		-	-
ss490559249	RosCOS2143-270_snp_sweet_cherry_Pp1_21773370	1	21773370	sweet		<lmxll>	Yes	No	Yes	1	65.871		-	-		1	71.47		<lmxll>	Yes	No	Yes	1	62.846		-	-		1	62.38
ss490546707	RosBREED_snp_sweet_cherry_Pp1_21786289	1	21786289	sweet		-	No	No	No	-	-		-	-		-	-		-	No	No	No	-	-		-	-		-	-
ss490546711	RosBREED_snp_sweet_cherry_Pp1_21790744	1	21790744	sweet		-	No	No	No	-	-		-	-		-	-		-	No	No	No	-	-		-	-		-	-
ss490546181	RosBREED_snp_tart_cherry_a_Pp1_21818756	1	21818756	sour	avium	-	No	No	No	-	-		-	-		-	-		-	No	No	No	-	-		-	-		-	-
ss490546715	RosBREED_snp_sweet_cherry_Pp1_21851275	1	21851275	sweet		-	No	No	No	-	-		-	-		-	-		-	No	No	No	-	-		-	-		-	-
ss490546185	RosBREED_snp_tart_cherry_a_Pp1_21937027	1	21937027	sour	avium	-	No	No	No	-	-		-	-		-	-		-	No	No	No	-	-		-	-		-	-
ss490546719	RosBREED_snp_sweet_cherry_Pp1_21939949	1	21939949	sweet		-	No	No	No	-	-		-	-		-	-		-	No	No	No	-	-		-	-		-	-
ss490546723	RosBREED_snp_sweet_cherry_Pp1_21942194	1	21942194	sweet		-	No	No	No	-	-		-	-		-	-		-	No	No	No	-	-		-	-		-	-
ss490546727	RosBREED_snp_sweet_cherry_Pp1_22002734	1	22002734	sweet		<lmxll>	Yes	No	Yes	1	65.871		-	-		1	71.47		<lmxll>	Yes	No	Yes	1	62.846		-	-		1	62.38
ss490546731	RosBREED_snp_sweet_cherry_Pp1_22006572	1	22006572	sweet		-	No	No	No	-	-		-	-		-	-		-	No	No	No	-	-		-	-		-	-
ss490546735	RosBREED_snp_sweet_cherry_Pp1_22015805	1	22015805	sweet		<lmxll>	Yes	No	Yes	1	67.048		-	-		1	72.576		<lmxll>	Yes	No	Yes	1	62.846		-	-		1	62.38
ss490546739	RosBREED_snp_sweet_cherry_Pp1_22021269	1	22021269	sweet		-	No	No	No	-	-		-	-		-	-		-	No	No	No	-	-		-	-		-	-
ss490546189	RosBREED_snp_tart_cherry_f_Pp1_22025627	1	22025627	sour	fruticosa	-	No	No	No	-	-		-	-		-	-		-	No	No	No	-	-		-	-		-	-
ss490546741	RosBREED_snp_sweet_cherry_Pp1_22027693	1	22027693	sweet		-	No	No	No	-	-		-	-		-	-		-	No	No	No	-	-		-	-		-	-
ss490546746	RosBREED_snp_sweet_cherry_Pp1_22105282	1	22105282	sweet		-	No	No	No	-	-		-	-		-	-		-	No	No	No	-	-		-	-		-	-
ss490546193	RosBREED_snp_tart_cherry_f_Pp1_22351716	1	22351716	sour	fruticosa	-	No	No	No	-	-		-	-		-	-		-	No	No	No	-	-		-	-		-	-
ss490546197	RosBREED_snp_tart_cherry_a_Pp1_22358343	1	22358343	sour	avium	-	No	No	No	-	-		-	-		-	-		-	No	No	No	-	-		-	-		-	-
ss490546751	RosBREED_snp_sweet_cherry_Pp1_22393410	1	22393410	sweet		-	No	No	No	-	-		-	-		-	-		-	No	No	No	-	-		-	-		-	-
ss490546755	RosBREED_snp_sweet_cherry_Pp1_22450423	1	22450423	sweet		-	No	No	No	-	-		-	-		-	-		-	No	No	No	-	-		-	-		-	-
ss490546759	RosBREED_snp_sweet_cherry_Pp1_22481130	1	22481130	sweet		<hkxhk>	Yes	Yes	Yes	-	-		-	-		-	-		<hkxhk>	Yes	Yes	Yes	-	-		-	-		-	-
ss490546762	RosBREED_snp_sweet_cherry_Pp1_22554385	1	22554385	sweet		-	No	Yes	Yes	-	-		1	87.916		-	-		<hkxhk>	Yes	Yes	Yes	-	-		-	-		-	-
ss490546767	RosBREED_snp_sweet_cherry_Pp1_22595622	1	22595622	sweet		-	No	No	No	-	-		-	-		-	-		-	No	No	No	-	-		-	-		-	-
ss490546201	RosBREED_snp_tart_cherry_a_Pp1_22622434	1	22622434	sour	avium	-	No	No	No	-	-		-	-		-	-		<nnxnp>	No	Yes	Yes	-	-		-	-		-	-
ss490546771	RosBREED_snp_sweet_cherry_Pp1_22654263	1	22654263	sweet		-	No	No	No	-	-		-	-		-	-		-	No	No	No	-	-		-	-		-	-
ss490546205	RosBREED_snp_tart_cherry_f_Pp1_22682218	1	22682218	sour	fruticosa	-	No	No	No	-	-		-	-		-	-		-	No	No	No	-	-		-	-		-	-
ss490546775	RosBREED_snp_sweet_cherry_Pp1_22708411	1	22708411	sweet		-	No	No	No	-	-		-	-		-	-		-	No	No	No	-	-		-	-		-	-
ss490546779	RosBREED_snp_sweet_cherry_Pp1_22752107	1	22752107	sweet		-	No	No	No	-	-		-	-		-	-		-	No	No	No	-	-		-	-		-	-
ss490546209	RosBREED_snp_tart_cherry_f_Pp1_22771132	1	22771132	sour	fruticosa	-	No	No	No	-	-		-	-		-	-		-	No	No	No	-	-		-	-		-	-
ss490546213	RosBREED_snp_tart_cherry_a_Pp1_22774263	1	22774263	sour	avium	-	No	No	No	-	-		-	-		-	-		-	No	No	No	-	-		-	-		-	-
ss490546783	RosBREED_snp_sweet_cherry_Pp1_22804744	1	22804744	sweet		-	No	No	No	-	-		-	-		-	-		-	No	No	No	-	-		-	-		-	-
ss490546787	RosBREED_snp_sweet_cherry_Pp1_22837285	1	22837285	sweet		-	No	No	No	-	-		-	-		-	-		-	No	No	No	-	-		-	-		-	-
ss490546791	RosBREED_snp_sweet_cherry_Pp1_22893985	1	22893985	sweet		-	No	No	No	-	-		-	-		-	-		-	No	No	No	-	-		-	-		-	-
ss490546217	RosBREED_snp_tart_cherry_a_Pp1_22941187	1	22941187	sour	avium	-	No	No	No	-	-		-	-		-	-		-	No	No	No	-	-		-	-		-	-
ss490546795	RosBREED_snp_sweet_cherry_Pp1_22958834	1	22958834	sweet		-	No	No	No	-	-		-	-		-	-		-	No	No	No	-	-		-	-		-	-
ss490546799	RosBREED_snp_sweet_cherry_Pp1_22992701	1	22992701	sweet		-	No	No	No	-	-		-	-		-	-		-	No	No	No	-	-		-	-		-	-
ss490546803	RosBREED_snp_sweet_cherry_Pp1_23071029	1	23071029	sweet		-	No	No	No	-	-		-	-		-	-		-	No	No	No	-	-		-	-		-	-
ss490546221	RosBREED_snp_tart_cherry_a_Pp1_23096153	1	23096153	sour	avium	-	No	No	No	-	-		-	-		-	-		-	No	No	No	-	-		-	-		-	-
ss490546807	RosBREED_snp_sweet_cherry_Pp1_23167496	1	23167496	sweet		-	No	No	No	-	-		-	-		-	-		-	No	No	No	-	-		-	-		-	-
ss490546811	RosBREED_snp_sweet_cherry_Pp1_23209463	1	23209463	sweet		-	No	No	No	-	-		-	-		-	-		-	No	No	No	-	-		-	-		-	-
ss490546225	RosBREED_snp_tart_cherry_f_Pp1_23213732	1	23213732	sour	fruticosa	-	No	No	No	-	-		-	-		-	-		-	No	No	No	-	-		-	-		-	-
ss490546229	RosBREED_snp_tart_cherry_a_Pp1_23245397	1	23245397	sour	avium	-	No	No	No	-	-		-	-		-	-		-	No	No	No	-	-		-	-		-	-
ss490546815	RosBREED_snp_sweet_cherry_Pp1_23275974	1	23275974	sweet		-	No	No	No	-	-		-	-		-	-		-	No	No	No	-	-		-	-		-	-
ss490546233	RosBREED_snp_tart_cherry_a_Pp1_23591164	1	23591164	sour	avium	-	No	No	No	-	-		-	-		-	-		-	No	No	No	-	-		-	-		-	-
ss490546237	RosBREED_snp_tart_cherry_a_Pp1_23697849	1	23697849	sour	avium	-	No	No	No	-	-		-	-		-	-		-	No	No	No	-	-		-	-		-	-
ss490546819	RosBREED_snp_sweet_cherry_Pp1_23702422	1	23702422	sweet		-	No	No	No	-	-		-	-		-	-		-	No	No	No	-	-		-	-		-	-
ss490546823	RosBREED_snp_sweet_cherry_Pp1_23737422	1	23737422	sweet		-	No	No	No	-	-		-	-		-	-		-	No	No	No	-	-		-	-		-	-
ss490546242	RosBREED_snp_tart_cherry_f_Pp1_23765727	1	23765727	sour	fruticosa	-	No	No	No	-	-		-	-		-	-		-	No	No	No	-	-		-	-		-	-
ss490546827	RosBREED_snp_sweet_cherry_Pp1_23792719	1	23792719	sweet		-	No	No	No	-	-		-	-		-	-		-	No	No	No	-	-		-	-		-	-
ss490546831	RosBREED_snp_sweet_cherry_Pp1_23838540	1	23838540	sweet		-	No	No	No	-	-		-	-		-	-		-	No	No	No	-	-		-	-		-	-
ss490546246	RosBREED_snp_tart_cherry_a_Pp1_23858094	1	23858094	sour	avium	-	No	No	No	-	-		-	-		-	-		-	No	No	No	-	-		-	-		-	-
ss490546835	RosBREED_snp_sweet_cherry_Pp1_23904376	1	23904376	sweet		-	No	No	No	-	-		-	-		-	-		-	No	No	No	-	-		-	-		-	-
ss490546839	RosBREED_snp_sweet_cherry_Pp1_23918186	1	23918186	sweet		-	No	No	No	-	-		-	-		-	-		-	No	No	No	-	-		-	-		-	-
ss490546250	RosBREED_snp_tart_cherry_f_Pp1_24046472	1	24046472	sour	fruticosa	-	No	No	No	-	-		-	-		-	-		-	No	No	No	-	-		-	-		-	-
ss490546254	RosBREED_snp_tart_cherry_a_Pp1_24086850	1	24086850	sour	avium	-	No	No	No	-	-		-	-		-	-		-	No	No	No	-	-		-	-		-	-
ss490546258	RosBREED_snp_tart_cherry_f_Pp1_24086895	1	24086895	sour	fruticosa	-	No	No	No	-	-		-	-		-	-		-	No	No	No	-	-		-	-		-	-
ss490546844	RosBREED_snp_sweet_cherry_Pp1_24161765	1	24161765	sweet		<nnxnp>	No	Yes	Yes	-	-		-	-		-	-		-	No	No	No	-	-		-	-		-	-
ss490546848	RosBREED_snp_sweet_cherry_Pp1_24228889	1	24228889	sweet		-	No	No	No	-	-		-	-		-	-		-	No	No	No	-	-		-	-		-	-
ss490546262	RosBREED_snp_tart_cherry_a_Pp1_24309591	1	24309591	sour	avium	-	No	No	No	-	-		-	-		-	-		-	No	No	No	-	-		-	-		-	-
ss490546852	RosBREED_snp_sweet_cherry_Pp1_24310564	1	24310564	sweet		-	No	No	No	-	-		-	-		-	-		-	No	No	No	-	-		-	-		-	-
ss490546856	RosBREED_snp_sweet_cherry_Pp1_24345627	1	24345627	sweet		-	No	No	No	-	-		-	-		-	-		-	No	No	No	-	-		-	-		-	-
ss490546860	RosBREED_snp_sweet_cherry_Pp1_24399603	1	24399603	sweet		<lmxll>	Yes	No	Yes	1	67.048		-	-		1	72.576		<nnxnp>	No	Yes	Yes	-	-		1	51.007		1	53.74
ss490546266	RosBREED_snp_tart_cherry_a_Pp1_24428812	1	24428812	sour	avium	-	No	No	No	-	-		-	-		-	-		-	No	No	No	-	-		-	-		-	-
ss490546270	RosBREED_snp_tart_cherry_f_Pp1_24432513	1	24432513	sour	fruticosa	-	No	No	No	-	-		-	-		-	-		-	No	No	No	-	-		-	-		-	-
ss490546864	RosBREED_snp_sweet_cherry_Pp1_24454955	1	24454955	sweet		-	No	No	No	-	-		-	-		-	-		-	No	No	No	-	-		-	-		-	-
ss490546274	RosBREED_snp_tart_cherry_f_Pp1_24490044	1	24490044	sour	fruticosa	-	No	No	No	-	-		-	-		-	-		-	No	No	No	-	-		-	-		-	-
ss490546870	RosBREED_snp_sweet_cherry_Pp1_24508277	1	24508277	sweet		-	No	No	No	-	-		-	-		-	-		-	No	No	No	-	-		-	-		-	-
ss490546874	RosBREED_snp_sweet_cherry_Pp1_24575772	1	24575772	sweet		<hkxhk>	Yes	Yes	Yes	-	-		-	-		-	-		<lmxll>	Yes	No	Yes	1	65.826		-	-		1	65.342
ss490546878	RosBREED_snp_sweet_cherry_Pp1_24613692	1	24613692	sweet		-	No	No	No	-	-		-	-		-	-		-	No	No	No	-	-		-	-		-	-
ss490546882	RosBREED_snp_sweet_cherry_Pp1_24665625	1	24665625	sweet		-	No	No	No	-	-		-	-		-	-		-	No	No	No	-	-		-	-		-	-
ss490546278	RosBREED_snp_tart_cherry_a_Pp1_24672534	1	24672534	sour	avium	-	No	No	No	-	-		-	-		-	-		-	No	No	No	-	-		-	-		-	-
ss490546886	RosBREED_snp_sweet_cherry_Pp1_24770399	1	24770399	sweet		-	No	No	No	-	-		-	-		-	-		-	No	No	No	-	-		-	-		-	-
ss490546890	RosBREED_snp_sweet_cherry_Pp1_24800301	1	24800301	sweet		-	No	No	No	-	-		-	-		-	-		-	No	No	No	-	-		-	-		-	-
ss490546282	RosBREED_snp_tart_cherry_f_Pp1_24803340	1	24803340	sour	fruticosa	-	No	No	No	-	-		-	-		-	-		-	No	No	No	-	-		-	-		-	-
ss490546894	RosBREED_snp_sweet_cherry_Pp1_24852156	1	24852156	sweet		-	No	No	No	-	-		-	-		-	-		-	No	No	No	-	-		-	-		-	-
ss490546898	RosBREED_snp_sweet_cherry_Pp1_24908571	1	24908571	sweet		-	No	No	No	-	-		-	-		-	-		-	No	No	No	-	-		-	-		-	-
ss490546286	RosBREED_snp_tart_cherry_a_Pp1_24949017	1	24949017	sour	avium	-	No	No	No	-	-		-	-		-	-		-	No	No	No	-	-		-	-		-	-
ss490546290	RosBREED_snp_tart_cherry_f_Pp1_24965573	1	24965573	sour	fruticosa	-	No	No	No	-	-		-	-		-	-		-	No	No	No	-	-		-	-		-	-
ss490546902	RosBREED_snp_sweet_cherry_Pp1_24972051	1	24972051	sweet		-	No	No	No	-	-		-	-		-	-		-	No	No	No	-	-		-	-		-	-
ss490546294	RosBREED_snp_tart_cherry_a_Pp1_25012285	1	25012285	sour	avium	-	No	No	No	-	-		-	-		-	-		-	No	No	No	-	-		-	-		-	-
ss490546906	RosBREED_snp_sweet_cherry_Pp1_25020297	1	25020297	sweet		-	No	No	No	-	-		-	-		-	-		-	No	No	No	-	-		-	-		-	-
ss490546910	RosBREED_snp_sweet_cherry_Pp1_25082374	1	25082374	sweet		-	No	No	No	-	-		-	-		-	-		-	No	No	No	-	-		-	-		-	-
ss490546914	RosBREED_snp_sweet_cherry_Pp1_25130244	1	25130244	sweet		<lmxll>	Yes	No	Yes	1	69.417		-	-		-	-		-	No	No	No	-	-		-	-		-	-
ss490546298	RosBREED_snp_tart_cherry_f_Pp1_25143168	1	25143168	sour	fruticosa	-	No	No	No	-	-		-	-		-	-		-	No	No	No	-	-		-	-		-	-
ss490546918	RosBREED_snp_sweet_cherry_Pp1_25187047	1	25187047	sweet		-	No	No	No	-	-		-	-		-	-		-	No	No	No	-	-		-	-		-	-
ss490546922	RosBREED_snp_sweet_cherry_Pp1_25233778	1	25233778	sweet		-	No	No	No	-	-		-	-		-	-		-	No	No	No	-	-		-	-		-	-
ss490546926	RosBREED_snp_sweet_cherry_Pp1_25252796	1	25252796	sweet		-	No	No	No	-	-		-	-		-	-		-	No	No	No	-	-		-	-		-	-
ss490546302	RosBREED_snp_tart_cherry_a_Pp1_25276192	1	25276192	sour	avium	-	No	No	No	-	-		-	-		-	-		-	No	No	No	-	-		-	-		-	-
ss490546930	RosBREED_snp_sweet_cherry_Pp1_25285130	1	25285130	sweet		-	No	No	No	-	-		-	-		-	-		-	No	No	No	-	-		-	-		-	-
ss490546934	RosBREED_snp_sweet_cherry_Pp1_25338058	1	25338058	sweet		-	No	No	No	-	-		-	-		-	-		-	No	No	No	-	-		-	-		-	-
ss490546938	RosBREED_snp_sweet_cherry_Pp1_25398290	1	25398290	sweet		-	No	No	No	-	-		-	-		-	-		-	No	No	No	-	-		-	-		-	-
ss490546942	RosBREED_snp_sweet_cherry_Pp1_25423943	1	25423943	sweet		<nnxnp>	No	Yes	Yes	-	-		1	100.959		1	69.948		-	No	No	No	-	-		-	-		-	-
ss490546306	RosBREED_snp_tart_cherry_a_Pp1_25475460	1	25475460	sour	avium	-	No	No	No	-	-		-	-		-	-		-	No	No	No	-	-		-	-		-	-
ss490546946	RosBREED_snp_sweet_cherry_Pp1_25511675	1	25511675	sweet		-	No	No	No	-	-		-	-		-	-		-	No	No	No	-	-		-	-		-	-
ss490546950	RosBREED_snp_sweet_cherry_Pp1_25522022	1	25522022	sweet		-	No	No	No	-	-		-	-		-	-		-	No	No	No	-	-		-	-		-	-
ss490546954	RosBREED_snp_sweet_cherry_Pp1_25595816	1	25595816	sweet		-	No	No	No	-	-		-	-		-	-		-	No	No	No	-	-		-	-		-	-
ss490546958	RosBREED_snp_sweet_cherry_Pp1_25649662	1	25649662	sweet		-	No	No	No	-	-		-	-		-	-		-	No	No	No	-	-		-	-		-	-
ss490546962	RosBREED_snp_sweet_cherry_Pp1_25706086	1	25706086	sweet		-	No	No	No	-	-		-	-		-	-		-	No	No	No	-	-		-	-		-	-
ss490546966	RosBREED_snp_sweet_cherry_Pp1_25753070	1	25753070	sweet		-	No	No	No	-	-		-	-		-	-		-	No	No	No	-	-		-	-		-	-
ss490546310	RosBREED_snp_tart_cherry_f_Pp1_25779069	1	25779069	sour	fruticosa	-	No	No	No	-	-		-	-		-	-		-	No	No	No	-	-		-	-		-	-
ss490546970	RosBREED_snp_sweet_cherry_Pp1_25802961	1	25802961	sweet		-	No	No	No	-	-		-	-		-	-		-	No	No	No	-	-		-	-		-	-
ss490546974	RosBREED_snp_sweet_cherry_Pp1_25855804	1	25855804	sweet		<nnxnp>	No	Yes	Yes	-	-		1	103.284		1	72.247		-	No	No	No	-	-		-	-		-	-
ss490546314	RosBREED_snp_tart_cherry_a_Pp1_25863274	1	25863274	sour	avium	-	No	No	No	-	-		-	-		-	-		-	No	No	No	-	-		-	-		-	-
ss490546318	RosBREED_snp_tart_cherry_f_Pp1_25918842	1	25918842	sour	fruticosa	-	No	No	No	-	-		-	-		-	-		-	No	No	No	-	-		-	-		-	-
ss490546978	RosBREED_snp_sweet_cherry_Pp1_25921951	1	25921951	sweet		<nnxnp>	No	Yes	Yes	-	-		1	103.284		1	72.247		-	No	No	No	-	-		-	-		-	-
ss490546982	RosBREED_snp_sweet_cherry_Pp1_25962764	1	25962764	sweet		-	No	No	No	-	-		-	-		-	-		-	No	No	No	-	-		-	-		-	-
ss490546986	RosBREED_snp_sweet_cherry_Pp1_26008616	1	26008616	sweet		-	No	No	No	-	-		-	-		-	-		-	No	No	No	-	-		-	-		-	-
ss490546322	RosBREED_snp_tart_cherry_a_Pp1_26028238	1	26028238	sour	avium	-	No	No	No	-	-		-	-		-	-		-	No	No	No	-	-		-	-		-	-
ss490546990	RosBREED_snp_sweet_cherry_Pp1_26047253	1	26047253	sweet		<nnxnp>	No	Yes	Yes	-	-		1	103.284		1	72.247		<lmxll>	Yes	No	Yes	1	72.495		-	-		1	72.026
ss490546994	RosBREED_snp_sweet_cherry_Pp1_26111346	1	26111346	sweet		-	No	No	No	-	-		-	-		-	-		-	No	No	No	-	-		-	-		-	-
ss490546326	RosBREED_snp_tart_cherry_f_Pp1_26126065	1	26126065	sour	fruticosa	-	No	No	No	-	-		-	-		-	-		-	No	No	No	-	-		-	-		-	-
ss490559447	RosCOS3763-062_snp_sweet_cherry_Pp1_26146903	1	26146903	sweet		-	No	No	No	-	-		-	-		-	-		-	No	No	No	-	-		-	-		-	-
ss490546998	RosBREED_snp_sweet_cherry_Pp1_26164697	1	26164697	sweet		<nnxnp>	No	Yes	Yes	-	-		1	106.803		1	76.727		<lmxll>	Yes	No	Yes	1	74.179		-	-		1	73.689
ss490547003	RosBREED_snp_sweet_cherry_Pp1_26215806	1	26215806	sweet		<nnxnp>	No	Yes	Yes	-	-		1	106.803		1	76.727		<lmxll>	Yes	No	Yes	1	75.043		-	-		1	74.52
ss490546330	RosBREED_snp_tart_cherry_a_Pp1_26253440	1	26253440	sour	avium	-	No	No	No	-	-		-	-		-	-		-	No	No	No	-	-		-	-		-	-
ss490547007	RosBREED_snp_sweet_cherry_Pp1_26264299	1	26264299	sweet		-	No	No	No	-	-		-	-		-	-		-	No	No	No	-	-		-	-		-	-
ss490546334	RosBREED_snp_tart_cherry_f_Pp1_26283430	1	26283430	sour	fruticosa	-	No	No	No	-	-		-	-		-	-		-	No	No	No	-	-		-	-		-	-
ss490547011	RosBREED_snp_sweet_cherry_Pp1_26366903	1	26366903	sweet		-	No	No	No	-	-		-	-		-	-		-	No	No	No	-	-		-	-		-	-
ss490547015	RosBREED_snp_sweet_cherry_Pp1_26408341	1	26408341	sweet		-	No	No	No	-	-		-	-		-	-		-	No	No	No	-	-		-	-		-	-
ss490547019	RosBREED_snp_sweet_cherry_Pp1_26492826	1	26492826	sweet		-	No	No	No	-	-		-	-		-	-		-	No	No	No	-	-		-	-		-	-
ss490547023	RosBREED_snp_sweet_cherry_Pp1_26512259	1	26512259	sweet		-	No	No	No	-	-		-	-		-	-		-	No	No	No	-	-		-	-		-	-
ss490546338	RosBREED_snp_tart_cherry_a_Pp1_26539206	1	26539206	sour	avium	-	No	No	No	-	-		-	-		-	-		-	No	No	No	-	-		-	-		-	-
ss490546342	RosBREED_snp_tart_cherry_f_Pp1_26539270	1	26539270	sour	fruticosa	-	No	No	No	-	-		-	-		-	-		-	No	No	No	-	-		-	-		-	-
ss490546345	RosBREED_snp_tart_cherry_a_Pp1_26567801	1	26567801	sour	avium	-	No	No	No	-	-		-	-		-	-		-	No	No	No	-	-		-	-		-	-
ss490547027	RosBREED_snp_sweet_cherry_Pp1_26574746	1	26574746	sweet		-	No	No	No	-	-		-	-		-	-		-	No	No	No	-	-		-	-		-	-
ss490547031	RosBREED_snp_sweet_cherry_Pp1_26641516	1	26641516	sweet		-	No	No	No	-	-		-	-		-	-		-	No	No	No	-	-		-	-		-	-
ss490547035	RosBREED_snp_sweet_cherry_Pp1_26698128	1	26698128	sweet		-	No	No	No	-	-		-	-		-	-		<hkxhk>	Yes	Yes	Yes	-	-		-	-		-	-
ss490547039	RosBREED_snp_sweet_cherry_Pp1_26721675	1	26721675	sweet		-	No	No	No	-	-		-	-		-	-		-	No	No	No	-	-		-	-		-	-
ss490546350	RosBREED_snp_tart_cherry_f_Pp1_26767119	1	26767119	sour	fruticosa	-	No	No	No	-	-		-	-		-	-		-	No	No	No	-	-		-	-		-	-
ss490547043	RosBREED_snp_sweet_cherry_Pp1_26824163	1	26824163	sweet		-	No	No	No	-	-		-	-		-	-		-	No	No	No	-	-		-	-		-	-
ss490547047	RosBREED_snp_sweet_cherry_Pp1_26872713	1	26872713	sweet		-	No	No	No	-	-		-	-		-	-		-	No	No	No	-	-		-	-		-	-
ss490546354	RosBREED_snp_tart_cherry_a_Pp1_26880334	1	26880334	sour	avium	-	No	No	No	-	-		-	-		-	-		-	No	No	No	-	-		-	-		-	-
ss490547051	RosBREED_snp_sweet_cherry_Pp1_26932592	1	26932592	sweet		-	No	No	No	-	-		-	-		-	-		-	No	No	No	-	-		-	-		-	-
ss490547055	RosBREED_snp_sweet_cherry_Pp1_26989937	1	26989937	sweet		-	No	No	No	-	-		-	-		-	-		-	No	No	No	-	-		-	-		-	-
ss490547059	RosBREED_snp_sweet_cherry_Pp1_27021757	1	27021757	sweet		<nnxnp>	No	Yes	Yes	-	-		1	109.022		1	78.199		-	No	No	No	-	-		-	-		-	-
ss490546358	RosBREED_snp_tart_cherry_a_Pp1_27067377	1	27067377	sour	avium	<nnxnp>	No	Yes	Yes	-	-		1	109.022		1	78.199		-	Yes	Yes	Yes	-	-		-	-		-	-
ss490547063	RosBREED_snp_sweet_cherry_Pp1_27096272	1	27096272	sweet		-	No	No	No	-	-		-	-		-	-		-	No	No	No	-	-		-	-		-	-
ss490547067	RosBREED_snp_sweet_cherry_Pp1_27142853	1	27142853	sweet		-	No	No	No	-	-		-	-		-	-		-	No	No	No	-	-		-	-		-	-
ss490546362	RosBREED_snp_tart_cherry_f_Pp1_27154718	1	27154718	sour	fruticosa	-	No	No	No	-	-		-	-		-	-		-	No	No	No	-	-		-	-		-	-
ss490547071	RosBREED_snp_sweet_cherry_Pp1_27204508	1	27204508	sweet		-	No	No	No	-	-		-	-		-	-		-	No	No	No	-	-		-	-		-	-
ss490547075	RosBREED_snp_sweet_cherry_Pp1_27247659	1	27247659	sweet		-	No	No	No	-	-		-	-		-	-		-	No	No	No	-	-		-	-		-	-
ss490546366	RosBREED_snp_tart_cherry_a_Pp1_27272942	1	27272942	sour	avium	-	No	No	No	-	-		-	-		-	-		-	No	No	No	-	-		-	-		-	-
ss490547079	RosBREED_snp_sweet_cherry_Pp1_27290472	1	27290472	sweet		-	No	No	No	-	-		-	-		-	-		-	No	No	No	-	-		-	-		-	-
ss490547083	RosBREED_snp_sweet_cherry_Pp1_27350922	1	27350922	sweet		-	No	No	No	-	-		-	-		-	-		-	No	No	No	-	-		-	-		-	-
ss490546370	RosBREED_snp_tart_cherry_f_Pp1_27382106	1	27382106	sour	fruticosa	-	No	No	No	-	-		-	-		-	-		-	No	No	No	-	-		-	-		-	-
ss490547087	RosBREED_snp_sweet_cherry_Pp1_27393373	1	27393373	sweet		-	No	No	No	-	-		-	-		-	-		-	No	No	No	-	-		-	-		-	-
ss490546374	RosBREED_snp_tart_cherry_a_Pp1_27434454	1	27434454	sour	avium	-	No	No	No	-	-		-	-		-	-		-	No	No	No	-	-		-	-		-	-
ss490547091	RosBREED_snp_sweet_cherry_Pp1_27457774	1	27457774	sweet		-	No	No	No	-	-		-	-		-	-		-	No	No	No	-	-		-	-		-	-
ss490547095	RosBREED_snp_sweet_cherry_Pp1_27504440	1	27504440	sweet		-	No	No	No	-	-		-	-		-	-		-	No	No	No	-	-		-	-		-	-
ss490546378	RosBREED_snp_tart_cherry_f_Pp1_27534222	1	27534222	sour	fruticosa	-	No	No	No	-	-		-	-		-	-		-	No	No	No	-	-		-	-		-	-
ss490547099	RosBREED_snp_sweet_cherry_Pp1_27556985	1	27556985	sweet		-	No	No	No	-	-		-	-		-	-		-	No	No	No	-	-		-	-		-	-
ss490547103	RosBREED_snp_sweet_cherry_Pp1_27626876	1	27626876	sweet		<hkxhk>	Yes	Yes	Yes	-	-		-	-		-	-		<hkxhk>	Yes	Yes	Yes	-	-		-	-		-	-
ss490547107	RosBREED_snp_sweet_cherry_Pp1_27651152	1	27651152	sweet		-	No	No	No	-	-		-	-		-	-		-	No	No	No	-	-		-	-		-	-
ss490546383	RosBREED_snp_tart_cherry_a_Pp1_27702307	1	27702307	sour	avium	-	No	No	No	-	-		-	-		-	-		-	No	No	No	-	-		-	-		-	-
ss490547111	RosBREED_snp_sweet_cherry_Pp1_27714539	1	27714539	sweet		<hkxhk>	Yes	Yes	Yes	-	-		-	-		-	-		<hkxhk>	Yes	Yes	Yes	-	-		-	-		1	78.232
ss490559197	RosCOS1756-104_snp_sweet_cherry_Pp1_27721194	1	27721194	sweet		<hkxhk>	Yes	Yes	Yes	-	-		-	-		-	-		<hkxhk>	Yes	Yes	Yes	-	-		-	-		1	78.232
ss490547115	RosBREED_snp_sweet_cherry_Pp1_27792093	1	27792093	sweet		-	No	No	No	-	-		-	-		-	-		-	No	No	No	-	-		-	-		-	-
ss490546387	RosBREED_snp_tart_cherry_f_Pp1_27867925	1	27867925	sour	fruticosa	-	No	No	No	-	-		-	-		-	-		-	No	No	No	-	-		-	-		-	-
ss490547119	RosBREED_snp_sweet_cherry_Pp1_27876861	1	27876861	sweet		-	No	No	No	-	-		-	-		-	-		-	No	No	No	-	-		-	-		-	-
ss490546391	RosBREED_snp_tart_cherry_a_Pp1_27943170	1	27943170	sour	avium	-	No	No	No	-	-		-	-		-	-		-	No	No	No	-	-		-	-		-	-
ss490547123	RosBREED_snp_sweet_cherry_Pp1_27968875	1	27968875	sweet		<nnxnp>	No	Yes	Yes	-	-		1	113.042		1	83.064		-	No	No	No	-	-		-	-		-	-
ss490547127	RosBREED_snp_sweet_cherry_Pp1_28129168	1	28129168	sweet		-	No	No	No	-	-		-	-		-	-		-	No	No	No	-	-		-	-		-	-
ss490546395	RosBREED_snp_tart_cherry_a_Pp1_28152618	1	28152618	sour	avium	-	No	No	No	-	-		-	-		-	-		-	No	No	No	-	-		-	-		-	-
ss490547131	RosBREED_snp_sweet_cherry_Pp1_28198514	1	28198514	sweet		-	No	No	No	-	-		-	-		-	-		-	No	No	No	-	-		-	-		-	-
ss490546399	RosBREED_snp_tart_cherry_f_Pp1_28248901	1	28248901	sour	fruticosa	-	No	No	No	-	-		-	-		-	-		-	No	No	No	-	-		-	-		-	-
ss490547136	RosBREED_snp_sweet_cherry_Pp1_28269443	1	28269443	sweet		-	No	No	No	-	-		-	-		-	-		-	No	No	No	-	-		-	-		-	-
ss490547140	RosBREED_snp_sweet_cherry_Pp1_28363288	1	28363288	sweet		-	No	No	No	-	-		-	-		-	-		-	No	No	No	-	-		-	-		-	-
ss490547144	RosBREED_snp_sweet_cherry_Pp1_28468934	1	28468934	sweet		-	No	No	No	-	-		-	-		-	-		-	No	No	No	-	-		-	-		-	-
ss490547147	RosBREED_snp_sweet_cherry_Pp1_28542711	1	28542711	sweet		-	No	No	No	-	-		-	-		-	-		-	No	No	No	-	-		-	-		-	-
ss490546403	RosBREED_snp_tart_cherry_a_Pp1_28603000	1	28603000	sour	avium	-	No	No	No	-	-		-	-		-	-		-	No	No	No	-	-		-	-		-	-
ss490547151	RosBREED_snp_sweet_cherry_Pp1_28722226	1	28722226	sweet		-	No	No	No	-	-		-	-		-	-		-	No	No	No	-	-		-	-		-	-
ss490546407	RosBREED_snp_tart_cherry_f_Pp1_28795934	1	28795934	sour	fruticosa	-	No	No	No	-	-		-	-		-	-		-	No	No	No	-	-		-	-		-	-
ss490547155	RosBREED_snp_sweet_cherry_Pp1_28798543	1	28798543	sweet		-	No	No	No	-	-		-	-		-	-		-	No	No	No	-	-		-	-		-	-
ss490546411	RosBREED_snp_tart_cherry_a_Pp1_28865854	1	28865854	sour	avium	-	No	No	No	-	-		-	-		-	-		-	No	No	No	-	-		-	-		-	-
ss490547159	RosBREED_snp_sweet_cherry_Pp1_28884662	1	28884662	sweet		-	No	No	No	-	-		-	-		-	-		-	No	No	No	-	-		-	-		-	-
ss490547163	RosBREED_snp_sweet_cherry_Pp1_28960811	1	28960811	sweet		-	No	No	No	-	-		-	-		-	-		-	No	No	No	-	-		-	-		-	-
ss490546415	RosBREED_snp_tart_cherry_f_Pp1_29002328	1	29002328	sour	fruticosa	-	No	No	No	-	-		-	-		-	-		-	No	No	No	-	-		-	-		-	-
ss490547167	RosBREED_snp_sweet_cherry_Pp1_29048042	1	29048042	sweet		-	No	No	No	-	-		-	-		-	-		-	No	No	No	-	-		-	-		-	-
ss490547170	RosBREED_snp_sweet_cherry_Pp1_29118308	1	29118308	sweet		-	No	No	No	-	-		-	-		-	-		-	No	No	No	-	-		-	-		-	-
ss490547174	RosBREED_snp_sweet_cherry_Pp1_29238550	1	29238550	sweet		-	No	No	No	-	-		-	-		-	-		-	No	No	No	-	-		-	-		-	-
ss490547178	RosBREED_snp_sweet_cherry_Pp1_29289615	1	29289615	sweet		-	No	No	No	-	-		-	-		-	-		-	No	No	No	-	-		-	-		-	-
ss490546419	RosBREED_snp_tart_cherry_f_Pp1_29375647	1	29375647	sour	fruticosa	-	No	No	No	-	-		-	-		-	-		-	No	No	No	-	-		-	-		-	-
ss490547182	RosBREED_snp_sweet_cherry_Pp1_29382016	1	29382016	sweet		-	No	No	No	-	-		-	-		-	-		-	No	No	No	-	-		-	-		-	-
ss490546423	RosBREED_snp_tart_cherry_a_Pp1_29446708	1	29446708	sour	avium	-	No	No	No	-	-		-	-		-	-		-	No	No	No	-	-		-	-		-	-
ss490547186	RosBREED_snp_sweet_cherry_Pp1_29453369	1	29453369	sweet		-	No	No	No	-	-		-	-		-	-		-	No	No	No	-	-		-	-		-	-
ss490547190	RosBREED_snp_sweet_cherry_Pp1_29558640	1	29558640	sweet		-	No	No	No	-	-		-	-		-	-		-	No	No	No	-	-		-	-		-	-
ss490547194	RosBREED_snp_sweet_cherry_Pp1_29638469	1	29638469	sweet		<lmxll>	Yes	No	Yes	1	96.061		-	-		-	-		<nnxnp>	No	Yes	Yes	-	-		1	79.737		-	-
ss490546427	RosBREED_snp_tart_cherry_f_Pp1_29701618	1	29701618	sour	fruticosa	-	No	No	No	-	-		-	-		-	-		-	No	No	No	-	-		-	-		-	-
ss490547198	RosBREED_snp_sweet_cherry_Pp1_29716268	1	29716268	sweet		-	No	No	No	-	-		-	-		-	-		-	No	No	No	-	-		-	-		-	-
ss490546431	RosBREED_snp_tart_cherry_a_Pp1_29790334	1	29790334	sour	avium	-	No	No	No	-	-		-	-		-	-		-	No	No	No	-	-		-	-		-	-
ss490547201	RosBREED_snp_sweet_cherry_Pp1_29800411	1	29800411	sweet		-	No	No	No	-	-		-	-		-	-		-	No	No	No	-	-		-	-		-	-
ss490547205	RosBREED_snp_sweet_cherry_Pp1_29876389	1	29876389	sweet		-	No	No	No	-	-		-	-		-	-		-	No	No	No	-	-		-	-		-	-
ss490559393	RosCOS3495-237_snp_sweet_cherry_Pp1_29955180	1	29955180	sweet		-	No	No	No	-	-		-	-		-	-		-	No	No	No	-	-		-	-		-	-
ss490547209	RosBREED_snp_sweet_cherry_Pp1_29975682	1	29975682	sweet		-	No	No	No	-	-		-	-		-	-		-	No	No	No	-	-		-	-		-	-
ss490546435	RosBREED_snp_tart_cherry_f_Pp1_29993195	1	29993195	sour	fruticosa	-	No	No	No	-	-		-	-		-	-		-	No	No	No	-	-		-	-		-	-
ss490547213	RosBREED_snp_sweet_cherry_Pp1_30054079	1	30054079	sweet		<hkxhk>	Yes	Yes	Yes	-	-		-	-		-	-		-	No	No	No	-	-		-	-		-	-
ss490546439	RosBREED_snp_tart_cherry_a_Pp1_30065891	1	30065891	sour	avium	<hkxhk>	Yes	Yes	Yes	-	-		-	-		-	-		-	No	No	No	-	-		-	-		-	-
ss490547217	RosBREED_snp_sweet_cherry_Pp1_30124609	1	30124609	sweet		-	No	No	No	-	-		-	-		-	-		-	No	No	No	-	-		-	-		-	-
ss490547221	RosBREED_snp_sweet_cherry_Pp1_30225148	1	30225148	sweet		-	No	No	No	-	-		-	-		-	-		-	No	No	No	-	-		-	-		-	-
ss490547225	RosBREED_snp_sweet_cherry_Pp1_30302430	1	30302430	sweet		-	No	No	No	-	-		-	-		-	-		-	No	No	No	-	-		-	-		-	-
ss490546443	RosBREED_snp_tart_cherry_f_Pp1_30332099	1	30332099	sour	fruticosa	-	No	No	No	-	-		-	-		-	-		-	No	No	No	-	-		-	-		-	-
ss490547228	RosBREED_snp_sweet_cherry_Pp1_30384259	1	30384259	sweet		-	No	No	No	-	-		-	-		-	-		-	No	No	No	-	-		-	-		-	-
ss490546447	RosBREED_snp_tart_cherry_a_Pp1_30413870	1	30413870	sour	avium	<hkxhk>	Yes	Yes	Yes	-	-		-	-		-	-		-	No	No	No	-	-		-	-		-	-
ss490547232	RosBREED_snp_sweet_cherry_Pp1_30461345	1	30461345	sweet		-	No	No	No	-	-		-	-		-	-		-	No	No	No	-	-		-	-		-	-
ss490547236	RosBREED_snp_sweet_cherry_Pp1_30543555	1	30543555	sweet		-	No	No	No	-	-		-	-		-	-		-	No	No	No	-	-		-	-		-	-
ss490547240	RosBREED_snp_sweet_cherry_Pp1_30630600	1	30630600	sweet		-	No	No	No	-	-		-	-		-	-		-	No	No	No	-	-		-	-		-	-
ss490546451	RosBREED_snp_tart_cherry_f_Pp1_30651514	1	30651514	sour	fruticosa	-	No	No	No	-	-		-	-		-	-		-	No	No	No	-	-		-	-		-	-
ss490547244	RosBREED_snp_sweet_cherry_Pp1_30716095	1	30716095	sweet		<lmxll>	Yes	No	Yes	1	104.245		-	-		1	88.325		<nnxnp>	No	Yes	Yes	-	-		1	88.188		-	-
ss490559468	RosCOS3802-247_snp_sweet_cherry_Pp1_30725127	1	30725127	sweet		<lmxll>	Yes	No	Yes	1	104.245		-	-		1	88.325		<nnxnp>	No	Yes	Yes	-	-		1	88.188		-	-
ss490546455	RosBREED_snp_tart_cherry_a_Pp1_30741454	1	30741454	sour	avium	-	No	No	No	-	-		-	-		-	-		-	No	No	No	-	-		-	-		-	-
ss490547248	RosBREED_snp_sweet_cherry_Pp1_30793261	1	30793261	sweet		-	No	No	No	-	-		-	-		-	-		-	No	No	No	-	-		-	-		-	-
ss490547252	RosBREED_snp_sweet_cherry_Pp1_30885611	1	30885611	sweet		-	No	No	No	-	-		-	-		-	-		-	No	No	No	-	-		-	-		-	-
ss490559252	RosCOS2354-264_snp_sweet_cherry_Pp1_30895488	1	30895488	sweet		-	No	No	No	-	-		-	-		-	-		<nnxnp>	No	Yes	Yes	-	-		1	89.042		-	-
ss490546459	RosBREED_snp_tart_cherry_f_Pp1_30911169	1	30911169	sour	fruticosa	-	No	No	No	-	-		-	-		-	-		-	No	No	No	-	-		-	-		-	-
ss490547256	RosBREED_snp_sweet_cherry_Pp1_30967575	1	30967575	sweet		-	No	No	No	-	-		-	-		-	-		-	No	No	No	-	-		-	-		-	-
ss490547259	RosBREED_snp_sweet_cherry_Pp1_31049557	1	31049557	sweet		-	No	No	No	-	-		-	-		-	-		-	No	No	No	-	-		-	-		-	-
ss490547263	RosBREED_snp_sweet_cherry_Pp1_31142912	1	31142912	sweet		-	No	No	No	-	-		-	-		-	-		-	No	No	No	-	-		-	-		-	-
ss490546463	RosBREED_snp_tart_cherry_a_Pp1_31188600	1	31188600	sour	avium	-	No	No	No	-	-		-	-		-	-		-	No	No	No	-	-		-	-		-	-
ss490547267	RosBREED_snp_sweet_cherry_Pp1_31215025	1	31215025	sweet		-	No	No	No	-	-		-	-		-	-		-	No	No	No	-	-		-	-		-	-
ss490546467	RosBREED_snp_tart_cherry_f_Pp1_31255787	1	31255787	sour	fruticosa	-	No	No	No	-	-		-	-		-	-		-	No	No	No	-	-		-	-		-	-
ss490547271	RosBREED_snp_sweet_cherry_Pp1_31301016	1	31301016	sweet		<nnxnp>	No	Yes	Yes	-	-		1	124.404		1	92.004		<lmxll>	Yes	No	Yes	1	90.637		-	-		1	90.55
ss490547275	RosBREED_snp_sweet_cherry_Pp1_31385132	1	31385132	sweet		-	No	No	No	-	-		-	-		-	-		-	No	No	No	-	-		-	-		-	-
ss490546471	RosBREED_snp_tart_cherry_a_Pp1_31449515	1	31449515	sour	avium	-	No	No	No	-	-		-	-		-	-		-	No	No	No	-	-		-	-		-	-
ss490547279	RosBREED_snp_sweet_cherry_Pp1_31467287	1	31467287	sweet		<nnxnp>	No	Yes	Yes	-	-		1	125.49		1	94.416		<lmxll>	Yes	No	Yes	1	91.53		-	-		1	91.521
ss490547283	RosBREED_snp_sweet_cherry_Pp1_31549831	1	31549831	sweet		-	No	No	No	-	-		-	-		-	-		-	No	No	No	-	-		-	-		-	-
ss490546476	RosBREED_snp_tart_cherry_f_Pp1_31584958	1	31584958	sour	fruticosa	-	No	No	No	-	-		-	-		-	-		-	No	No	No	-	-		-	-		-	-
ss490547287	RosBREED_snp_sweet_cherry_Pp1_31633964	1	31633964	sweet		<hkxhk>	Yes	Yes	Yes	-	-		-	-		-	-		<hkxhk>	Yes	Yes	Yes	-	-		-	-		1	94.457
ss490546480	RosBREED_snp_tart_cherry_a_Pp1_31673913	1	31673913	sour	avium	-	No	No	No	-	-		-	-		-	-		-	No	No	No	-	-		-	-		-	-
ss490547291	RosBREED_snp_sweet_cherry_Pp1_31718204	1	31718204	sweet		-	No	No	No	-	-		-	-		-	-		-	No	No	No	-	-		-	-		-	-
ss490559375	RosCOS3323-066_snp_sweet_cherry_Pp1_31742049	1	31742049	sweet		<nnxnp>	No	Yes	Yes	-	-		-	-		-	-		-	No	No	No	-	-		-	-		-	-
ss490547294	RosBREED_snp_sweet_cherry_Pp1_31805500	1	31805500	sweet		<lmxll>	Yes	No	Yes	1	114.129		-	-		1	98.203		<hkxhk>	Yes	Yes	Yes	-	-		-	-		1	94.857
ss490547298	RosBREED_snp_sweet_cherry_Pp1_31881572	1	31881572	sweet		<lmxll>	Yes	No	Yes	1	114.129		-	-		1	98.203		<hkxhk>	Yes	Yes	Yes	-	-		-	-		1	94.857
ss490546484	RosBREED_snp_tart_cherry_f_Pp1_31968630	1	31968630	sour	fruticosa	-	No	No	No	-	-		-	-		-	-		-	No	No	No	-	-		-	-		-	-
ss490547302	RosBREED_snp_sweet_cherry_Pp1_31975500	1	31975500	sweet		<nnxnp>	No	Yes	Yes	-	-		1	128.672		1	100.556		<lmxll>	Yes	No	Yes	1	92.399		-	-		1	92.424
ss490546488	RosBREED_snp_tart_cherry_a_Pp1_32036029	1	32036029	sour	avium	-	No	No	No	-	-		-	-		-	-		-	No	No	No	-	-		-	-		-	-
ss490547306	RosBREED_snp_sweet_cherry_Pp1_32053318	1	32053318	sweet		<hkxhk>	Yes	Yes	Yes	-	-		-	-		-	-		<hkxhk>	Yes	Yes	Yes	-	-		-	-		1	94.857
ss490547310	RosBREED_snp_sweet_cherry_Pp1_32099390	1	32099390	sweet		-	No	No	No	-	-		-	-		-	-		-	No	No	No	-	-		-	-		-	-
ss490547314	RosBREED_snp_sweet_cherry_Pp1_32109114	1	32109114	sweet		-	No	No	No	-	-		-	-		-	-		-	No	No	No	-	-		-	-		-	-
ss490547318	RosBREED_snp_sweet_cherry_Pp1_32123103	1	32123103	sweet		-	No	No	No	-	-		-	-		-	-		-	No	No	No	-	-		-	-		-	-
ss490547322	RosBREED_snp_sweet_cherry_Pp1_32143278	1	32143278	sweet		-	No	No	No	-	-		-	-		-	-		-	No	No	No	-	-		-	-		-	-
ss490546492	RosBREED_snp_tart_cherry_a_Pp1_32150023	1	32150023	sour	avium	-	No	No	No	-	-		-	-		-	-		-	No	No	No	-	-		-	-		-	-
ss490547325	RosBREED_snp_sweet_cherry_Pp1_32150999	1	32150999	sweet		-	No	No	No	-	-		-	-		-	-		-	No	No	No	-	-		-	-		-	-
ss490547329	RosBREED_snp_sweet_cherry_Pp1_32180757	1	32180757	sweet		<nnxnp>	No	Yes	Yes	-	-		1	129.763		1	101.534		<lmxll>	Yes	No	Yes	1	92.399		-	-		1	92.424
ss490547333	RosBREED_snp_sweet_cherry_Pp1_32195829	1	32195829	sweet		-	No	No	No	-	-		-	-		-	-		-	No	No	No	-	-		-	-		-	-
ss490547337	RosBREED_snp_sweet_cherry_Pp1_32207329	1	32207329	sweet		<nnxnp>	No	Yes	Yes	-	-		1	132.568		1	101.534		-	No	No	No	-	-		-	-		-	-
ss490547341	RosBREED_snp_sweet_cherry_Pp1_32218975	1	32218975	sweet		<nnxnp>	No	Yes	Yes	-	-		1	132.568		1	101.534		-	No	No	No	-	-		-	-		-	-
ss490547345	RosBREED_snp_sweet_cherry_Pp1_32236350	1	32236350	sweet		<hkxhk>	Yes	Yes	Yes	-	-		-	-		-	-		<nnxnp>	No	Yes	Yes	-	-		1	95.854		1	95.413
ss490547348	RosBREED_snp_sweet_cherry_Pp1_32251525	1	32251525	sweet		-	No	No	No	-	-		-	-		-	-		-	No	No	No	-	-		-	-		-	-
ss490546496	RosBREED_snp_tart_cherry_f_Pp1_32261803	1	32261803	sour	fruticosa	-	No	No	No	-	-		-	-		-	-		-	No	No	No	-	-		-	-		-	-
ss490547352	RosBREED_snp_sweet_cherry_Pp1_32270077	1	32270077	sweet		<lmxll>	Yes	No	Yes	1	116.443		-	-		1	100.482		<hkxhk>	Yes	Yes	Yes	-	-		-	-		-	-
ss490547356	RosBREED_snp_sweet_cherry_Pp1_32278799	1	32278799	sweet		-	No	No	No	-	-		-	-		-	-		-	No	No	No	-	-		-	-		-	-
ss490547360	RosBREED_snp_sweet_cherry_Pp1_32298224	1	32298224	sweet		-	No	No	No	-	-		-	-		-	-		-	No	No	No	-	-		-	-		-	-
ss490547364	RosBREED_snp_sweet_cherry_Pp1_32310090	1	32310090	sweet		-	No	No	No	-	-		-	-		-	-		-	No	No	No	-	-		-	-		-	-
ss490546500	RosBREED_snp_tart_cherry_a_Pp1_32319872	1	32319872	sour	avium	-	No	No	No	-	-		-	-		-	-		-	No	No	No	-	-		-	-		-	-
ss490546504	RosBREED_snp_tart_cherry_a_Pp1_32362282	1	32362282	sour	avium	<nnxnp>	No	Yes	Yes	-	-		1	134.882		1	103.771		-	No	No	No	-	-		-	-		-	-
ss490547368	RosBREED_snp_sweet_cherry_Pp1_32371233	1	32371233	sweet		-	No	No	No	-	-		-	-		-	-		-	No	No	No	-	-		-	-		-	-
ss490547371	RosBREED_snp_sweet_cherry_Pp1_32378479	1	32378479	sweet		-	No	No	No	-	-		-	-		-	-		-	No	No	No	-	-		-	-		-	-
ss490547375	RosBREED_snp_sweet_cherry_Pp1_32395063	1	32395063	sweet		-	No	No	No	-	-		-	-		-	-		-	No	No	No	-	-		-	-		-	-
ss490547379	RosBREED_snp_sweet_cherry_Pp1_32401066	1	32401066	sweet		-	No	No	No	-	-		-	-		-	-		-	No	No	No	-	-		-	-		-	-
ss490547383	RosBREED_snp_sweet_cherry_Pp1_32425135	1	32425135	sweet		-	No	No	No	-	-		-	-		-	-		-	No	No	No	-	-		-	-		-	-
ss490546508	RosBREED_snp_tart_cherry_a_Pp1_32442960	1	32442960	sour	avium	-	No	No	No	-	-		-	-		-	-		-	No	No	No	-	-		-	-		-	-
ss490547387	RosBREED_snp_sweet_cherry_Pp1_32453753	1	32453753	sweet		-	No	No	No	-	-		-	-		-	-		-	No	No	No	-	-		-	-		-	-
ss490547391	RosBREED_snp_sweet_cherry_Pp1_32460426	1	32460426	sweet		-	No	No	No	-	-		-	-		-	-		<lmxll>	Yes	No	Yes	1	93.266		-	-		1	93.165
ss490547395	RosBREED_snp_sweet_cherry_Pp1_32492660	1	32492660	sweet		-	No	No	No	-	-		-	-		-	-		-	No	No	No	-	-		-	-		-	-
ss490547398	RosBREED_snp_sweet_cherry_Pp1_32521581	1	32521581	sweet		-	No	No	No	-	-		-	-		-	-		-	No	No	No	-	-		-	-		-	-
ss490547402	RosBREED_snp_sweet_cherry_Pp1_32533929	1	32533929	sweet		-	No	No	No	-	-		-	-		-	-		-	No	No	No	-	-		-	-		-	-
ss490547406	RosBREED_snp_sweet_cherry_Pp1_32564140	1	32564140	sweet		-	No	No	No	-	-		-	-		-	-		-	No	No	No	-	-		-	-		-	-
ss490547410	RosBREED_snp_sweet_cherry_Pp1_32577091	1	32577091	sweet		-	No	No	No	-	-		-	-		-	-		-	No	No	No	-	-		-	-		-	-
ss490547414	RosBREED_snp_sweet_cherry_Pp1_32595645	1	32595645	sweet		-	No	No	No	-	-		-	-		-	-		-	No	No	No	-	-		-	-		-	-
ss490546512	RosBREED_snp_tart_cherry_f_Pp1_32596896	1	32596896	sour	fruticosa	-	No	No	No	-	-		-	-		-	-		-	No	No	No	-	-		-	-		-	-
ss490547418	RosBREED_snp_sweet_cherry_Pp1_32620401	1	32620401	sweet		-	No	No	No	-	-		-	-		-	-		-	No	No	No	-	-		-	-		-	-
ss490559347	RosCOS2753-188_snp_sweet_cherry_Pp1_32621488	1	32621488	sweet		<lmxll>	Yes	No	Yes	1	116.443		-	-		1	100.482		<nnxnp>	No	Yes	Yes	-	-		1	96.699		1	96.3
ss490559350	RosCOS2753-232_snp_sweet_cherry_Pp1_32621532	1	32621532	sweet		<lmxll>	Yes	No	Yes	1	116.443		-	-		1	100.482		<nnxnp>	No	Yes	Yes	-	-		1	96.699		1	96.3
ss490547421	RosBREED_snp_sweet_cherry_Pp1_32635893	1	32635893	sweet		<nnxnp>	No	Yes	Yes	-	-		1	137.085		1	105.974		-	No	No	No	-	-		-	-		-	-
ss490547425	RosBREED_snp_sweet_cherry_Pp1_32645142	1	32645142	sweet		-	No	No	No	-	-		-	-		-	-		-	No	No	No	-	-		-	-		-	-
ss490546516	RosBREED_snp_tart_cherry_f_Pp1_32645217	1	32645217	sour	fruticosa	-	No	No	No	-	-		-	-		-	-		-	No	No	No	-	-		-	-		-	-
ss490546520	RosBREED_snp_tart_cherry_a_Pp1_32650257	1	32650257	sour	avium	-	No	No	No	-	-		-	-		-	-		-	No	No	No	-	-		-	-		-	-
ss490547429	RosBREED_snp_sweet_cherry_Pp1_32661101	1	32661101	sweet		-	No	No	No	-	-		-	-		-	-		-	No	No	No	-	-		-	-		-	-
ss490547433	RosBREED_snp_sweet_cherry_Pp1_32671850	1	32671850	sweet		-	No	No	No	-	-		-	-		-	-		-	No	No	No	-	-		-	-		-	-
ss490547437	RosBREED_snp_sweet_cherry_Pp1_32692352	1	32692352	sweet		-	No	No	No	-	-		-	-		-	-		-	No	No	No	-	-		-	-		-	-
ss490547441	RosBREED_snp_sweet_cherry_Pp1_32723463	1	32723463	sweet		-	No	No	No	-	-		-	-		-	-		-	No	No	No	-	-		-	-		-	-
ss490547445	RosBREED_snp_sweet_cherry_Pp1_32736793	1	32736793	sweet		-	No	No	No	-	-		-	-		-	-		-	No	No	No	-	-		-	-		-	-
ss490547449	RosBREED_snp_sweet_cherry_Pp1_32743027	1	32743027	sweet		-	No	No	No	-	-		-	-		-	-		-	No	No	No	-	-		-	-		-	-
ss490547453	RosBREED_snp_sweet_cherry_Pp1_32759983	1	32759983	sweet		-	No	No	No	-	-		-	-		-	-		<nnxnp>	No	Yes	Yes	-	-		1	97.551		1	96.3
ss490547456	RosBREED_snp_sweet_cherry_Pp1_32771496	1	32771496	sweet		-	No	No	No	-	-		-	-		-	-		-	No	No	No	-	-		-	-		-	-
ss490547460	RosBREED_snp_sweet_cherry_Pp1_32791984	1	32791984	sweet		-	No	No	No	-	-		-	-		-	-		-	No	No	No	-	-		-	-		-	-
ss490547464	RosBREED_snp_sweet_cherry_Pp1_32806612	1	32806612	sweet		-	No	No	No	-	-		-	-		-	-		-	No	No	No	-	-		-	-		-	-
ss490547468	RosBREED_snp_sweet_cherry_Pp1_32820484	1	32820484	sweet		-	No	No	No	-	-		-	-		-	-		-	No	No	No	-	-		-	-		-	-
ss490547472	RosBREED_snp_sweet_cherry_Pp1_32832210	1	32832210	sweet		-	No	No	No	-	-		-	-		-	-		-	No	No	No	-	-		-	-		-	-
ss490546524	RosBREED_snp_tart_cherry_f_Pp1_32843145	1	32843145	sour	fruticosa	-	No	No	No	-	-		-	-		-	-		-	No	No	No	-	-		-	-		-	-
ss490547475	RosBREED_snp_sweet_cherry_Pp1_32848379	1	32848379	sweet		-	No	No	No	-	-		-	-		-	-		-	No	No	No	-	-		-	-		-	-
ss490546528	RosBREED_snp_tart_cherry_a_Pp1_32853717	1	32853717	sour	avium	-	No	No	No	-	-		-	-		-	-		-	No	No	No	-	-		-	-		-	-
ss490547479	RosBREED_snp_sweet_cherry_Pp1_32866299	1	32866299	sweet		<lmxll>	Yes	No	Yes	1	118.573		-	-		1	102.582		-	No	No	No	-	-		-	-		-	-
ss490547483	RosBREED_snp_sweet_cherry_Pp1_32878394	1	32878394	sweet		-	No	No	No	-	-		-	-		-	-		-	No	No	No	-	-		-	-		-	-
ss490547487	RosBREED_snp_sweet_cherry_Pp1_32894074	1	32894074	sweet		<lmxll>	Yes	No	Yes	1	119.591		-	-		-	-		<lmxll>	Yes	No	Yes	1	95.631		-	-		1	95.49
ss490547491	RosBREED_snp_sweet_cherry_Pp1_32909223	1	32909223	sweet		-	No	No	No	-	-		-	-		-	-		-	No	No	No	-	-		-	-		-	-
ss490547495	RosBREED_snp_sweet_cherry_Pp1_32921314	1	32921314	sweet		-	No	No	No	-	-		-	-		-	-		-	No	No	No	-	-		-	-		-	-
ss490547499	RosBREED_snp_sweet_cherry_Pp1_32948303	1	32948303	sweet		-	No	No	No	-	-		-	-		-	-		-	No	No	No	-	-		-	-		-	-
ss490546532	RosBREED_snp_tart_cherry_a_Pp1_32971832	1	32971832	sour	avium	-	No	No	No	-	-		-	-		-	-		-	No	No	No	-	-		-	-		-	-
ss490546536	RosBREED_snp_tart_cherry_f_Pp1_32971877	1	32971877	sour	fruticosa	-	No	No	No	-	-		-	-		-	-		-	No	No	No	-	-		-	-		-	-
ss490547502	RosBREED_snp_sweet_cherry_Pp1_32978022	1	32978022	sweet		-	No	No	No	-	-		-	-		-	-		-	No	No	No	-	-		-	-		-	-
ss490547506	RosBREED_snp_sweet_cherry_Pp1_32995855	1	32995855	sweet		-	No	No	No	-	-		-	-		-	-		-	No	No	No	-	-		-	-		-	-
ss490547510	RosBREED_snp_sweet_cherry_Pp1_33007179	1	33007179	sweet		<lmxll>	Yes	No	Yes	1	120.098		-	-		1	103.699		<hkxhk>	Yes	Yes	Yes	-	-		-	-		-	-
ss490547514	RosBREED_snp_sweet_cherry_Pp1_33019898	1	33019898	sweet		-	No	No	No	-	-		-	-		-	-		-	No	No	No	-	-		-	-		-	-
ss490547518	RosBREED_snp_sweet_cherry_Pp1_33035979	1	33035979	sweet		<hkxhk>	Yes	Yes	Yes	-	-		-	-		-	-		<nnxnp>	No	Yes	Yes	-	-		1	99.257		1	98.351
ss490547522	RosBREED_snp_sweet_cherry_Pp1_33040649	1	33040649	sweet		<lmxll>	Yes	No	Yes	1	121.58		-	-		1	104.817		-	No	No	No	-	-		-	-		-	-
ss490546540	RosBREED_snp_tart_cherry_f_Pp1_33044403	1	33044403	sour	fruticosa	-	No	No	No	-	-		-	-		-	-		-	No	No	No	-	-		-	-		-	-
ss490546544	RosBREED_snp_tart_cherry_f_Pp1_33048143	1	33048143	sour	fruticosa	-	No	No	No	-	-		-	-		-	-		-	No	No	No	-	-		-	-		-	-
ss490547526	RosBREED_snp_sweet_cherry_Pp1_33054939	1	33054939	sweet		-	No	No	No	-	-		-	-		-	-		-	No	No	No	-	-		-	-		-	-
ss490547530	RosBREED_snp_sweet_cherry_Pp1_33075219	1	33075219	sweet		<lmxll>	Yes	No	Yes	1	121.58		-	-		1	104.817		-	No	No	No	-	-		-	-		-	-
ss490547533	RosBREED_snp_sweet_cherry_Pp1_33106240	1	33106240	sweet		-	No	No	No	-	-		-	-		-	-		-	No	No	No	-	-		-	-		-	-
ss490546548	RosBREED_snp_tart_cherry_a_Pp1_33112319	1	33112319	sour	avium	-	No	No	No	-	-		-	-		-	-		-	No	No	No	-	-		-	-		-	-
ss490559328	RosCOS2622-075_snp_sweet_cherry_Pp1_33117964	1	33117964	sweet		<lmxll>	Yes	No	Yes	1	120.952		-	-		-	-		<lmxll>	Yes	No	Yes	1	96.465		-	-		1	96.37
ss490547537	RosBREED_snp_sweet_cherry_Pp1_33122407	1	33122407	sweet		<lmxll>	Yes	No	Yes	1	121.58		-	-		1	104.817		-	No	No	No	-	-		-	-		-	-
ss490547541	RosBREED_snp_sweet_cherry_Pp1_33149147	1	33149147	sweet		-	No	No	No	-	-		-	-		-	-		-	No	No	No	-	-		-	-		-	-
ss490547545	RosBREED_snp_sweet_cherry_Pp1_33169269	1	33169269	sweet		-	No	No	No	-	-		-	-		-	-		-	No	No	No	-	-		-	-		-	-
ss490547549	RosBREED_snp_sweet_cherry_Pp1_33183912	1	33183912	sweet		-	No	No	No	-	-		-	-		-	-		-	No	No	No	-	-		-	-		-	-
ss490547552	RosBREED_snp_sweet_cherry_Pp1_33199411	1	33199411	sweet		-	No	No	No	-	-		-	-		-	-		-	No	No	No	-	-		-	-		-	-
ss490546553	RosBREED_snp_tart_cherry_f_Pp1_33210823	1	33210823	sour	fruticosa	-	No	No	No	-	-		-	-		-	-		-	No	No	No	-	-		-	-		-	-
ss490547556	RosBREED_snp_sweet_cherry_Pp1_33216760	1	33216760	sweet		-	No	No	No	-	-		-	-		-	-		-	No	No	No	-	-		-	-		-	-
ss490547560	RosBREED_snp_sweet_cherry_Pp1_33228562	1	33228562	sweet		-	No	No	No	-	-		-	-		-	-		-	No	No	No	-	-		-	-		-	-
ss490547564	RosBREED_snp_sweet_cherry_Pp1_33247637	1	33247637	sweet		-	No	No	No	-	-		-	-		-	-		-	No	No	No	-	-		-	-		-	-
ss490546556	RosBREED_snp_tart_cherry_a_Pp1_33251292	1	33251292	sour	avium	-	No	No	No	-	-		-	-		-	-		-	No	No	No	-	-		-	-		-	-
ss490546561	RosBREED_snp_tart_cherry_f_Pp1_33254162	1	33254162	sour	fruticosa	-	No	No	No	-	-		-	-		-	-		-	No	No	No	-	-		-	-		-	-
ss490547568	RosBREED_snp_sweet_cherry_Pp1_33264098	1	33264098	sweet		-	No	No	No	-	-		-	-		-	-		-	No	No	No	-	-		-	-		-	-
ss490547572	RosBREED_snp_sweet_cherry_Pp1_33283939	1	33283939	sweet		-	No	No	No	-	-		-	-		-	-		-	No	No	No	-	-		-	-		-	-
ss490547576	RosBREED_snp_sweet_cherry_Pp1_33296708	1	33296708	sweet		-	No	No	No	-	-		-	-		-	-		-	No	No	No	-	-		-	-		-	-
ss490547580	RosBREED_snp_sweet_cherry_Pp1_33308706	1	33308706	sweet		-	No	No	No	-	-		-	-		-	-		-	No	No	No	-	-		-	-		-	-
ss490547584	RosBREED_snp_sweet_cherry_Pp1_33329314	1	33329314	sweet		-	No	No	No	-	-		-	-		-	-		-	No	No	No	-	-		-	-		-	-
ss490547588	RosBREED_snp_sweet_cherry_Pp1_33345349	1	33345349	sweet		-	No	No	No	-	-		-	-		-	-		<nnxnp>	No	Yes	Yes	-	-		1	101.752		-	-
ss490547592	RosBREED_snp_sweet_cherry_Pp1_33358731	1	33358731	sweet		-	No	No	No	-	-		-	-		-	-		<nnxnp>	No	Yes	Yes	-	-		1	101.752		-	-
ss490547596	RosBREED_snp_sweet_cherry_Pp1_33379241	1	33379241	sweet		-	No	No	No	-	-		-	-		-	-		<nnxnp>	No	Yes	Yes	-	-		1	102.598		1	101.67
ss490546564	RosBREED_snp_tart_cherry_a_Pp1_33389101	1	33389101	sour	avium	-	No	No	No	-	-		-	-		-	-		-	No	No	No	-	-		-	-		-	-
ss490547599	RosBREED_snp_sweet_cherry_Pp1_33392756	1	33392756	sweet		-	No	No	No	-	-		-	-		-	-		<nnxnp>	No	Yes	Yes	-	-		1	102.598		1	101.67
ss490547603	RosBREED_snp_sweet_cherry_Pp1_33406681	1	33406681	sweet		-	No	No	No	-	-		-	-		-	-		-	No	No	No	-	-		-	-		-	-
ss490547607	RosBREED_snp_sweet_cherry_Pp1_33425013	1	33425013	sweet		-	No	No	No	-	-		-	-		-	-		-	No	No	No	-	-		-	-		-	-
ss490547611	RosBREED_snp_sweet_cherry_Pp1_33441046	1	33441046	sweet		-	No	No	No	-	-		-	-		-	-		-	No	No	No	-	-		-	-		-	-
ss490546569	RosBREED_snp_tart_cherry_f_Pp1_33460443	1	33460443	sour	fruticosa	-	No	No	No	-	-		-	-		-	-		-	No	No	No	-	-		-	-		-	-
ss490547615	RosBREED_snp_sweet_cherry_Pp1_33472915	1	33472915	sweet		-	No	No	No	-	-		-	-		-	-		-	No	No	No	-	-		-	-		-	-
ss490547619	RosBREED_snp_sweet_cherry_Pp1_33490563	1	33490563	sweet		-	No	No	No	-	-		-	-		-	-		-	No	No	No	-	-		-	-		-	-
ss490546573	RosBREED_snp_tart_cherry_f_Pp1_33499115	1	33499115	sour	fruticosa	-	No	No	No	-	-		-	-		-	-		-	No	No	No	-	-		-	-		-	-
ss490547623	RosBREED_snp_sweet_cherry_Pp1_33509674	1	33509674	sweet		<lmxll>	Yes	No	Yes	1	122.674		-	-		1	105.921		-	No	No	No	-	-		-	-		-	-
ss490547627	RosBREED_snp_sweet_cherry_Pp1_33522908	1	33522908	sweet		-	No	No	No	-	-		-	-		-	-		-	No	No	No	-	-		-	-		-	-
ss490547631	RosBREED_snp_sweet_cherry_Pp1_33540564	1	33540564	sweet		-	No	No	No	-	-		-	-		-	-		-	No	No	No	-	-		-	-		-	-
ss490547635	RosBREED_snp_sweet_cherry_Pp1_33619342	1	33619342	sweet		-	No	No	No	-	-		-	-		-	-		-	No	No	No	-	-		-	-		-	-
ss490546577	RosBREED_snp_tart_cherry_f_Pp1_33621785	1	33621785	sour	fruticosa	-	No	No	No	-	-		-	-		-	-		-	No	No	No	-	-		-	-		-	-
ss490547639	RosBREED_snp_sweet_cherry_Pp1_33634746	1	33634746	sweet		-	No	No	No	-	-		-	-		-	-		-	No	No	No	-	-		-	-		-	-
ss490546580	RosBREED_snp_tart_cherry_a_Pp1_33636395	1	33636395	sour	avium	-	No	No	No	-	-		-	-		-	-		-	No	No	No	-	-		-	-		-	-
ss490547643	RosBREED_snp_sweet_cherry_Pp1_33653943	1	33653943	sweet		-	No	No	No	-	-		-	-		-	-		-	No	No	No	-	-		-	-		-	-
ss490547647	RosBREED_snp_sweet_cherry_Pp1_33715997	1	33715997	sweet		-	No	No	No	-	-		-	-		-	-		-	No	No	No	-	-		-	-		-	-
ss490547651	RosBREED_snp_sweet_cherry_Pp1_33734601	1	33734601	sweet		-	No	No	No	-	-		-	-		-	-		-	No	No	No	-	-		-	-		-	-
ss490547655	RosBREED_snp_sweet_cherry_Pp1_33776171	1	33776171	sweet		-	No	No	No	-	-		-	-		-	-		-	No	No	No	-	-		-	-		-	-
ss490546584	RosBREED_snp_tart_cherry_a_Pp1_33789357	1	33789357	sour	avium	-	No	No	No	-	-		-	-		-	-		-	No	No	No	-	-		-	-		-	-
ss490547659	RosBREED_snp_sweet_cherry_Pp1_33790546	1	33790546	sweet		<hkxhk>	Yes	Yes	Yes	-	-		-	-		-	-		<nnxnp>	No	Yes	Yes	-	-		1	105.133		-	-
ss490546588	RosBREED_snp_tart_cherry_f_Pp1_33801392	1	33801392	sour	fruticosa	-	No	No	No	-	-		-	-		-	-		-	No	No	No	-	-		-	-		-	-
ss490547663	RosBREED_snp_sweet_cherry_Pp1_33811747	1	33811747	sweet		-	No	No	No	-	-		-	-		-	-		-	No	No	No	-	-		-	-		-	-
ss490547667	RosBREED_snp_sweet_cherry_Pp1_33827012	1	33827012	sweet		-	No	No	No	-	-		-	-		-	-		-	No	No	No	-	-		-	-		-	-
ss490547671	RosBREED_snp_sweet_cherry_Pp1_33846996	1	33846996	sweet		-	No	No	No	-	-		-	-		-	-		-	No	No	No	-	-		-	-		-	-
ss490547676	RosBREED_snp_sweet_cherry_Pp1_33883266	1	33883266	sweet		<hkxhk>	Yes	Yes	Yes	-	-		-	-		-	-		-	No	No	No	-	-		-	-		-	-
ss490547680	RosBREED_snp_sweet_cherry_Pp1_33888360	1	33888360	sweet		-	No	No	No	-	-		-	-		-	-		-	No	No	No	-	-		-	-		-	-
ss490547684	RosBREED_snp_sweet_cherry_Pp1_33907538	1	33907538	sweet		<hkxhk>	Yes	Yes	Yes	-	-		-	-		-	-		-	No	No	No	-	-		-	-		-	-
ss490546592	RosBREED_snp_tart_cherry_f_Pp1_33912837	1	33912837	sour	fruticosa	-	No	No	No	-	-		-	-		-	-		-	No	No	No	-	-		-	-		-	-
ss490547688	RosBREED_snp_sweet_cherry_Pp1_33919695	1	33919695	sweet		-	No	No	No	-	-		-	-		-	-		-	No	No	No	-	-		-	-		-	-
ss490547692	RosBREED_snp_sweet_cherry_Pp1_33957812	1	33957812	sweet		-	No	No	No	-	-		-	-		-	-		-	No	No	No	-	-		-	-		-	-
ss490547696	RosBREED_snp_sweet_cherry_Pp1_33972602	1	33972602	sweet		-	No	No	No	-	-		-	-		-	-		-	No	No	No	-	-		-	-		-	-
ss490546596	RosBREED_snp_tart_cherry_f_Pp1_33977589	1	33977589	sour	fruticosa	-	No	No	No	-	-		-	-		-	-		-	No	No	No	-	-		-	-		-	-
ss490547701	RosBREED_snp_sweet_cherry_Pp1_33995075	1	33995075	sweet		-	No	No	No	-	-		-	-		-	-		-	No	No	No	-	-		-	-		-	-
ss490547705	RosBREED_snp_sweet_cherry_Pp1_34002187	1	34002187	sweet		-	No	No	No	-	-		-	-		-	-		-	No	No	No	-	-		-	-		-	-
ss490547709	RosBREED_snp_sweet_cherry_Pp1_34037981	1	34037981	sweet		-	No	No	No	-	-		-	-		-	-		-	No	No	No	-	-		-	-		-	-
ss490547713	RosBREED_snp_sweet_cherry_Pp1_34054934	1	34054934	sweet		-	No	No	No	-	-		-	-		-	-		-	No	No	No	-	-		-	-		-	-
ss490546600	RosBREED_snp_tart_cherry_a_Pp1_34055736	1	34055736	sour	avium	-	No	No	No	-	-		-	-		-	-		-	No	No	No	-	-		-	-		-	-
ss490546605	RosBREED_snp_tart_cherry_f_Pp1_34057198	1	34057198	sour	fruticosa	-	No	No	No	-	-		-	-		-	-		-	No	No	No	-	-		-	-		-	-
ss490547717	RosBREED_snp_sweet_cherry_Pp1_34068337	1	34068337	sweet		-	No	No	No	-	-		-	-		-	-		-	No	No	No	-	-		-	-		-	-
ss490546609	RosBREED_snp_tart_cherry_f_Pp1_34080036	1	34080036	sour	fruticosa	-	No	No	No	-	-		-	-		-	-		-	No	No	No	-	-		-	-		-	-
ss490547721	RosBREED_snp_sweet_cherry_Pp1_34085247	1	34085247	sweet		-	No	No	No	-	-		-	-		-	-		-	No	No	No	-	-		-	-		-	-
ss490547725	RosBREED_snp_sweet_cherry_Pp1_34103613	1	34103613	sweet		-	No	No	No	-	-		-	-		-	-		-	No	No	No	-	-		-	-		-	-
ss490547729	RosBREED_snp_sweet_cherry_Pp1_34138403	1	34138403	sweet		-	No	No	No	-	-		-	-		-	-		-	No	No	No	-	-		-	-		-	-
ss490547733	RosBREED_snp_sweet_cherry_Pp1_34147956	1	34147956	sweet		-	No	No	No	-	-		-	-		-	-		-	No	No	No	-	-		-	-		-	-
ss490547737	RosBREED_snp_sweet_cherry_Pp1_34167898	1	34167898	sweet		-	No	No	No	-	-		-	-		-	-		-	No	No	No	-	-		-	-		-	-
ss490559168	RosCOS1612-172_snp_sweet_cherry_Pp1_34168048	1	34168048	sweet		<lmxll>	Yes	No	Yes	1	126.031		-	-		1	109.295		<lmxll>	Yes	No	Yes	1	103.181		-	-		1	102.678
ss490547741	RosBREED_snp_sweet_cherry_Pp1_34176496	1	34176496	sweet		-	No	No	No	-	-		-	-		-	-		-	No	No	No	-	-		-	-		-	-
ss490559150	RosCOS1549-350_snp_sweet_cherry_Pp1_34192544	1	34192544	sweet		-	No	No	No	-	-		-	-		-	-		-	No	No	No	-	-		-	-		-	-
ss490559153	RosCOS1549-533_snp_sweet_cherry_Pp1_34192653	1	34192653	sweet		<lmxll>	Yes	No	Yes	1	126.031		-	-		1	109.295		<lmxll>	Yes	No	Yes	1	104.025		-	-		1	103.473
ss490559118	RosCOS1520-129_snp_sweet_cherry_Pp1_34197844	1	34197844	sweet		<lmxll>	Yes	No	Yes	1	126.031		-	-		1	109.295		<lmxll>	Yes	No	Yes	1	104.025		-	-		1	103.473
ss490547745	RosBREED_snp_sweet_cherry_Pp1_34204689	1	34204689	sweet		-	No	No	No	-	-		-	-		-	-		-	No	No	No	-	-		-	-		-	-
ss490546613	RosBREED_snp_tart_cherry_f_Pp1_34223526	1	34223526	sour	fruticosa	-	No	No	No	-	-		-	-		-	-		-	No	No	No	-	-		-	-		-	-
ss490547749	RosBREED_snp_sweet_cherry_Pp1_34230117	1	34230117	sweet		-	No	No	No	-	-		-	-		-	-		-	No	No	No	-	-		-	-		-	-
ss490547755	RosBREED_snp_sweet_cherry_Pp1_34286350	1	34286350	sweet		-	No	No	No	-	-		-	-		-	-		-	No	No	No	-	-		-	-		-	-
ss490546617	RosBREED_snp_tart_cherry_f_Pp1_34299562	1	34299562	sour	fruticosa	-	No	No	No	-	-		-	-		-	-		-	No	No	No	-	-		-	-		-	-
ss490547759	RosBREED_snp_sweet_cherry_Pp1_34307972	1	34307972	sweet		-	No	No	No	-	-		-	-		-	-		-	No	No	No	-	-		-	-		-	-
ss490547763	RosBREED_snp_sweet_cherry_Pp1_34334690	1	34334690	sweet		-	No	No	No	-	-		-	-		-	-		-	No	No	No	-	-		-	-		-	-
ss490547767	RosBREED_snp_sweet_cherry_Pp1_34335181	1	34335181	sweet		-	No	No	No	-	-		-	-		-	-		-	No	No	No	-	-		-	-		-	-
ss490547772	RosBREED_snp_sweet_cherry_Pp1_34372211	1	34372211	sweet		-	No	No	No	-	-		-	-		-	-		-	No	No	No	-	-		-	-		-	-
ss490547776	RosBREED_snp_sweet_cherry_Pp1_34413838	1	34413838	sweet		-	No	No	No	-	-		-	-		-	-		-	No	No	No	-	-		-	-		-	-
ss490546621	RosBREED_snp_tart_cherry_a_Pp1_34430805	1	34430805	sour	avium	<nnxnp>	No	Yes	Yes	-	-		1	141.849		1	111.141		<lmxll>	Yes	No	Yes	1	104.025		-	-		1	103.473
ss490547781	RosBREED_snp_sweet_cherry_Pp1_34439073	1	34439073	sweet		-	No	No	No	-	-		-	-		-	-		<lmxll>	Yes	No	Yes	1	104.025		-	-		1	103.473
ss490547785	RosBREED_snp_sweet_cherry_Pp1_34465645	1	34465645	sweet		-	No	No	No	-	-		-	-		-	-		-	No	No	No	-	-		-	-		-	-
ss490546626	RosBREED_snp_tart_cherry_f_Pp1_34478204	1	34478204	sour	fruticosa	-	No	No	No	-	-		-	-		-	-		-	No	No	No	-	-		-	-		-	-
ss490547789	RosBREED_snp_sweet_cherry_Pp1_34488045	1	34488045	sweet		-	No	No	No	-	-		-	-		-	-		-	No	No	No	-	-		-	-		-	-
ss490559209	RosCOS1790-520_snp_sweet_cherry_Pp1_34516980	1	34516980	sweet		-	No	No	No	-	-		-	-		-	-		-	No	No	No	-	-		-	-		-	-
ss490547793	RosBREED_snp_sweet_cherry_Pp1_34525983	1	34525983	sweet		-	No	No	No	-	-		-	-		-	-		-	No	No	No	-	-		-	-		-	-
ss490547797	RosBREED_snp_sweet_cherry_Pp1_34558568	1	34558568	sweet		-	No	No	No	-	-		-	-		-	-		-	No	No	No	-	-		-	-		-	-
ss490547801	RosBREED_snp_sweet_cherry_Pp1_34604764	1	34604764	sweet		-	No	No	No	-	-		-	-		-	-		-	No	No	No	-	-		-	-		-	-
ss490546629	RosBREED_snp_tart_cherry_a_Pp1_34630676	1	34630676	sour	avium	-	No	No	No	-	-		-	-		-	-		<nnxnp>	No	Yes	Yes	-	-		-	-		-	-
ss490547805	RosBREED_snp_sweet_cherry_Pp1_34638796	1	34638796	sweet		<nnxnp>	No	Yes	Yes	-	-		1	141.849		1	111.141		-	No	No	No	-	-		-	-		-	-
ss490547809	RosBREED_snp_sweet_cherry_Pp1_34673867	1	34673867	sweet		-	No	No	No	-	-		-	-		-	-		-	No	No	No	-	-		-	-		-	-
ss490546634	RosBREED_snp_tart_cherry_f_Pp1_34681555	1	34681555	sour	fruticosa	-	No	No	No	-	-		-	-		-	-		-	No	No	No	-	-		-	-		-	-
ss490547813	RosBREED_snp_sweet_cherry_Pp1_34718076	1	34718076	sweet		-	No	No	No	-	-		-	-		-	-		-	No	No	No	-	-		-	-		-	-
ss490546637	RosBREED_snp_tart_cherry_a_Pp1_34741316	1	34741316	sour	avium	<lmxll>	Yes	No	Yes	1	126.031		-	-		1	109.295		-	No	No	No	-	-		-	-		-	-
ss490547817	RosBREED_snp_sweet_cherry_Pp1_34754774	1	34754774	sweet		-	No	No	No	-	-		-	-		-	-		-	No	No	No	-	-		-	-		-	-
ss490547824	RosBREED_snp_sweet_cherry_Pp1_34798198	1	34798198	sweet		-	No	No	No	-	-		-	-		-	-		-	No	No	No	-	-		-	-		-	-
ss490546641	RosBREED_snp_tart_cherry_f_Pp1_34820310	1	34820310	sour	fruticosa	-	No	No	No	-	-		-	-		-	-		-	No	No	No	-	-		-	-		-	-
ss490547828	RosBREED_snp_sweet_cherry_Pp1_34829029	1	34829029	sweet		<nnxnp>	No	Yes	Yes	-	-		1	141.849		1	111.141		-	No	No	No	-	-		-	-		-	-
ss490547832	RosBREED_snp_sweet_cherry_Pp1_34870686	1	34870686	sweet		-	No	No	No	-	-		-	-		-	-		-	No	No	No	-	-		-	-		-	-
ss490546645	RosBREED_snp_tart_cherry_a_Pp1_34916586	1	34916586	sour	avium	<lmxll>	Yes	No	Yes	1	129.701		-	-		1	113.371		<nnxnp>	No	Yes	Yes	-	-		1	108.599		-	-
ss490547836	RosBREED_snp_sweet_cherry_Pp1_34917825	1	34917825	sweet		-	No	No	No	-	-		-	-		-	-		-	No	No	No	-	-		-	-		-	-
ss490547840	RosBREED_snp_sweet_cherry_Pp1_34949025	1	34949025	sweet		-	No	No	No	-	-		-	-		-	-		-	No	No	No	-	-		-	-		-	-
ss490546649	RosBREED_snp_tart_cherry_f_Pp1_34979540	1	34979540	sour	fruticosa	-	No	No	No	-	-		-	-		-	-		-	No	No	No	-	-		-	-		-	-
ss490547844	RosBREED_snp_sweet_cherry_Pp1_34988375	1	34988375	sweet		-	No	No	No	-	-		-	-		-	-		-	No	No	No	-	-		-	-		-	-
ss490547848	RosBREED_snp_sweet_cherry_Pp1_35024409	1	35024409	sweet		-	No	No	No	-	-		-	-		-	-		-	No	No	No	-	-		-	-		-	-
ss490547852	RosBREED_snp_sweet_cherry_Pp1_35064866	1	35064866	sweet		-	No	No	No	-	-		-	-		-	-		-	No	No	No	-	-		-	-		-	-
ss490547856	RosBREED_snp_sweet_cherry_Pp1_35103644	1	35103644	sweet		-	No	No	No	-	-		-	-		-	-		-	No	No	No	-	-		-	-		-	-
ss490546653	RosBREED_snp_tart_cherry_f_Pp1_35104112	1	35104112	sour	fruticosa	-	No	No	No	-	-		-	-		-	-		-	No	No	No	-	-		-	-		-	-
ss490547860	RosBREED_snp_sweet_cherry_Pp1_35140896	1	35140896	sweet		-	No	No	No	-	-		-	-		-	-		-	No	No	No	-	-		-	-		-	-
ss490547864	RosBREED_snp_sweet_cherry_Pp1_35168169	1	35168169	sweet		-	No	No	No	-	-		-	-		-	-		-	No	No	No	-	-		-	-		-	-
ss490546657	RosBREED_snp_tart_cherry_a_Pp1_35177183	1	35177183	sour	avium	-	No	No	No	-	-		-	-		-	-		-	No	No	No	-	-		-	-		-	-
ss490547868	RosBREED_snp_sweet_cherry_Pp1_35218936	1	35218936	sweet		-	No	No	No	-	-		-	-		-	-		-	No	No	No	-	-		-	-		-	-
ss490547874	RosBREED_snp_sweet_cherry_Pp1_35257532	1	35257532	sweet		-	No	No	No	-	-		-	-		-	-		-	No	No	No	-	-		-	-		-	-
ss490547878	RosBREED_snp_sweet_cherry_Pp1_35343475	1	35343475	sweet		-	No	No	No	-	-		-	-		-	-		-	No	No	No	-	-		-	-		-	-
ss490547882	RosBREED_snp_sweet_cherry_Pp1_35371782	1	35371782	sweet		<hkxhk>	Yes	Yes	Yes	-	-		-	-		-	-		-	No	No	No	-	-		-	-		-	-
ss490546661	RosBREED_snp_tart_cherry_a_Pp1_35376657	1	35376657	sour	avium	-	No	No	No	-	-		-	-		-	-		-	No	No	No	-	-		-	-		-	-
ss490547886	RosBREED_snp_sweet_cherry_Pp1_35408469	1	35408469	sweet		<hkxhk>	Yes	Yes	Yes	-	-		-	-		-	-		-	No	No	No	-	-		-	-		-	-
ss490547890	RosBREED_snp_sweet_cherry_Pp1_35437947	1	35437947	sweet		-	No	No	No	-	-		-	-		-	-		-	No	No	No	-	-		-	-		-	-
ss490546666	RosBREED_snp_tart_cherry_f_Pp1_35441788	1	35441788	sour	fruticosa	-	No	No	No	-	-		-	-		-	-		-	No	No	No	-	-		-	-		-	-
ss490547894	RosBREED_snp_sweet_cherry_Pp1_35486959	1	35486959	sweet		-	No	No	No	-	-		-	-		-	-		-	No	No	No	-	-		-	-		-	-
ss490546670	RosBREED_snp_tart_cherry_a_Pp1_35496475	1	35496475	sour	avium	-	No	No	No	-	-		-	-		-	-		-	No	No	No	-	-		-	-		-	-
ss490547898	RosBREED_snp_sweet_cherry_Pp1_35525371	1	35525371	sweet		-	No	No	No	-	-		-	-		-	-		-	No	No	No	-	-		-	-		-	-
ss490546674	RosBREED_snp_tart_cherry_f_Pp1_35537600	1	35537600	sour	fruticosa	-	No	No	No	-	-		-	-		-	-		-	No	No	No	-	-		-	-		-	-
ss490547902	RosBREED_snp_sweet_cherry_Pp1_35563162	1	35563162	sweet		-	No	No	No	-	-		-	-		-	-		-	No	No	No	-	-		-	-		-	-
ss490547907	RosBREED_snp_sweet_cherry_Pp1_35572648	1	35572648	sweet		-	No	No	No	-	-		-	-		-	-		-	No	No	No	-	-		-	-		-	-
ss490547911	RosBREED_snp_sweet_cherry_Pp1_35582087	1	35582087	sweet		-	No	No	No	-	-		-	-		-	-		-	No	No	No	-	-		-	-		-	-
ss490546678	RosBREED_snp_tart_cherry_f_Pp1_35583350	1	35583350	sour	fruticosa	-	No	No	No	-	-		-	-		-	-		-	No	No	No	-	-		-	-		-	-
ss490547915	RosBREED_snp_sweet_cherry_Pp1_35614161	1	35614161	sweet		<hkxhk>	Yes	Yes	Yes	-	-		-	-		-	-		-	No	No	No	-	-		-	-		-	-
ss490547919	RosBREED_snp_sweet_cherry_Pp1_35632040	1	35632040	sweet		-	No	No	No	-	-		-	-		-	-		-	No	No	No	-	-		-	-		-	-
ss490558837	RosCOS0502-212_snp_sweet_cherry_Pp1_35635315	1	35635315	sweet		<nnxnp>	No	Yes	Yes	-	-		-	-		1	113.586		<lmxll>	Yes	No	Yes	1	110.192		-	-		1	109.704
ss490558834	RosCOS0502-134_snp_sweet_cherry_Pp1_35635393	1	35635393	sweet		<nnxnp>	No	Yes	Yes	-	-		-	-		1	113.586		<lmxll>	Yes	No	Yes	1	110.192		-	-		1	109.704
ss490546682	RosBREED_snp_tart_cherry_f_Pp1_35648543	1	35648543	sour	fruticosa	-	No	No	No	-	-		-	-		-	-		-	No	No	No	-	-		-	-		-	-
ss490547925	RosBREED_snp_sweet_cherry_Pp1_35648977	1	35648977	sweet		-	No	No	No	-	-		-	-		-	-		-	No	No	No	-	-		-	-		-	-
ss490547929	RosBREED_snp_sweet_cherry_Pp1_35693822	1	35693822	sweet		-	No	No	No	-	-		-	-		-	-		-	No	No	No	-	-		-	-		-	-
ss490546686	RosBREED_snp_tart_cherry_f_Pp1_35695161	1	35695161	sour	fruticosa	-	No	No	No	-	-		-	-		-	-		-	No	No	No	-	-		-	-		-	-
ss490547933	RosBREED_snp_sweet_cherry_Pp1_35714927	1	35714927	sweet		-	No	No	No	-	-		-	-		-	-		-	No	No	No	-	-		-	-		-	-
ss490547937	RosBREED_snp_sweet_cherry_Pp1_35733617	1	35733617	sweet		-	No	No	No	-	-		-	-		-	-		-	No	No	No	-	-		-	-		-	-
ss490547941	RosBREED_snp_sweet_cherry_Pp1_35806755	1	35806755	sweet		-	No	No	No	-	-		-	-		-	-		-	No	No	No	-	-		-	-		-	-
ss490546690	RosBREED_snp_tart_cherry_a_Pp1_35808974	1	35808974	sour	avium	-	No	No	No	-	-		-	-		-	-		-	No	No	No	-	-		-	-		-	-
ss490547945	RosBREED_snp_sweet_cherry_Pp1_35822127	1	35822127	sweet		-	No	No	No	-	-		-	-		-	-		-	No	No	No	-	-		-	-		-	-
ss490547949	RosBREED_snp_sweet_cherry_Pp1_35881390	1	35881390	sweet		-	No	No	No	-	-		-	-		-	-		-	No	No	No	-	-		-	-		-	-
ss490546694	RosBREED_snp_tart_cherry_a_Pp1_35888929	1	35888929	sour	avium	<hkxhk>	Yes	Yes	Yes	-	-		-	-		-	-		<lmxll>	Yes	No	Yes	1	111.867		-	-		1	111.37
ss490547953	RosBREED_snp_sweet_cherry_Pp1_35890965	1	35890965	sweet		-	No	No	No	-	-		-	-		-	-		-	No	No	No	-	-		-	-		-	-
ss490547957	RosBREED_snp_sweet_cherry_Pp1_35907155	1	35907155	sweet		-	No	No	No	-	-		-	-		-	-		-	No	No	No	-	-		-	-		-	-
ss490546698	RosBREED_snp_tart_cherry_a_Pp1_35934755	1	35934755	sour	avium	-	No	No	No	-	-		-	-		-	-		-	No	No	No	-	-		-	-		-	-
ss490547961	RosBREED_snp_sweet_cherry_Pp1_35956466	1	35956466	sweet		-	No	No	No	-	-		-	-		-	-		-	No	No	No	-	-		-	-		-	-
ss490547965	RosBREED_snp_sweet_cherry_Pp1_35966820	1	35966820	sweet		-	No	No	No	-	-		-	-		-	-		-	No	No	No	-	-		-	-		-	-
ss490546702	RosBREED_snp_tart_cherry_f_Pp1_35969616	1	35969616	sour	fruticosa	-	No	No	No	-	-		-	-		-	-		-	No	No	No	-	-		-	-		-	-
ss490547969	RosBREED_snp_sweet_cherry_Pp1_35985118	1	35985118	sweet		-	No	No	No	-	-		-	-		-	-		-	No	No	No	-	-		-	-		-	-
ss490547973	RosBREED_snp_sweet_cherry_Pp1_35992705	1	35992705	sweet		-	No	No	No	-	-		-	-		-	-		-	No	No	No	-	-		-	-		-	-
ss490546706	RosBREED_snp_tart_cherry_a_Pp1_35996954	1	35996954	sour	avium	-	No	No	No	-	-		-	-		-	-		-	No	No	No	-	-		-	-		-	-
ss490546710	RosBREED_snp_tart_cherry_a_Pp1_36007399	1	36007399	sour	avium	-	No	No	No	-	-		-	-		-	-		-	No	No	No	-	-		-	-		-	-
ss490547977	RosBREED_snp_sweet_cherry_Pp1_36060629	1	36060629	sweet		-	No	No	No	-	-		-	-		-	-		-	No	No	No	-	-		-	-		-	-
ss490547982	RosBREED_snp_sweet_cherry_Pp1_36068051	1	36068051	sweet		-	No	No	No	-	-		-	-		-	-		-	No	No	No	-	-		-	-		-	-
ss490546714	RosBREED_snp_tart_cherry_f_Pp1_36082020	1	36082020	sour	fruticosa	-	No	No	No	-	-		-	-		-	-		-	No	No	No	-	-		-	-		-	-
ss490547986	RosBREED_snp_sweet_cherry_Pp1_36092430	1	36092430	sweet		-	No	No	No	-	-		-	-		-	-		-	No	No	No	-	-		-	-		-	-
ss490547990	RosBREED_snp_sweet_cherry_Pp1_36098467	1	36098467	sweet		-	No	No	No	-	-		-	-		-	-		-	No	No	No	-	-		-	-		-	-
ss490547994	RosBREED_snp_sweet_cherry_Pp1_36119216	1	36119216	sweet		-	No	No	No	-	-		-	-		-	-		-	No	No	No	-	-		-	-		-	-
ss490547998	RosBREED_snp_sweet_cherry_Pp1_36136905	1	36136905	sweet		-	No	No	No	-	-		-	-		-	-		-	No	No	No	-	-		-	-		-	-
ss490548002	RosBREED_snp_sweet_cherry_Pp1_36145022	1	36145022	sweet		-	No	No	No	-	-		-	-		-	-		-	No	No	No	-	-		-	-		-	-
ss490546718	RosBREED_snp_tart_cherry_f_Pp1_36148993	1	36148993	sour	fruticosa	-	No	No	No	-	-		-	-		-	-		-	No	No	No	-	-		-	-		-	-
ss490548006	RosBREED_snp_sweet_cherry_Pp1_36173694	1	36173694	sweet		-	No	No	No	-	-		-	-		-	-		-	No	No	No	-	-		-	-		-	-
ss490548010	RosBREED_snp_sweet_cherry_Pp1_36188884	1	36188884	sweet		<lmxll>	Yes	No	Yes	-	-		-	-		-	-		<lmxll>	Yes	No	Yes	1	111.645		-	-		1	111.13
ss490548014	RosBREED_snp_sweet_cherry_Pp1_36220607	1	36220607	sweet		-	No	No	No	-	-		-	-		-	-		-	No	No	No	-	-		-	-		-	-
ss490548018	RosBREED_snp_sweet_cherry_Pp1_36232405	1	36232405	sweet		-	No	No	No	-	-		-	-		-	-		-	No	No	No	-	-		-	-		-	-
ss490546721	RosBREED_snp_tart_cherry_f_Pp1_36234910	1	36234910	sour	fruticosa	-	No	No	No	-	-		-	-		-	-		-	No	No	No	-	-		-	-		-	-
ss490548022	RosBREED_snp_sweet_cherry_Pp1_36250848	1	36250848	sweet		-	No	No	No	-	-		-	-		-	-		-	No	No	No	-	-		-	-		-	-
ss490548026	RosBREED_snp_sweet_cherry_Pp1_36293674	1	36293674	sweet		-	No	No	No	-	-		-	-		-	-		<lmxll>	Yes	No	Yes	1	111.867		-	-		1	111.37
ss490546725	RosBREED_snp_tart_cherry_a_Pp1_36298556	1	36298556	sour	avium	-	No	No	No	-	-		-	-		-	-		-	No	No	No	-	-		-	-		-	-
ss490548030	RosBREED_snp_sweet_cherry_Pp1_36319573	1	36319573	sweet		<nnxnp>	No	Yes	Yes	-	-		1	146.53		1	115.61		<lmxll>	Yes	No	Yes	1	111.867		-	-		1	111.37
ss490548036	RosBREED_snp_sweet_cherry_Pp1_36340562	1	36340562	sweet		-	No	No	No	-	-		-	-		-	-		-	No	No	No	-	-		-	-		-	-
ss490548040	RosBREED_snp_sweet_cherry_Pp1_36394955	1	36394955	sweet		-	No	No	No	-	-		-	-		-	-		-	No	No	No	-	-		-	-		-	-
ss490548044	RosBREED_snp_sweet_cherry_Pp1_36415494	1	36415494	sweet		<lmxll>	Yes	No	Yes	1	142.031		-	-		1	125.221		-	No	No	No	-	-		-	-		-	-
ss490546729	RosBREED_snp_tart_cherry_a_Pp1_36417169	1	36417169	sour	avium	<nnxnp>	No	Yes	Yes	-	-		-	-		-	-		-	No	Yes	Yes	-	-		-	-		-	-
ss490548048	RosBREED_snp_sweet_cherry_Pp1_36425549	1	36425549	sweet		-	No	No	No	-	-		-	-		-	-		-	No	No	No	-	-		-	-		-	-
ss490548052	RosBREED_snp_sweet_cherry_Pp1_36442125	1	36442125	sweet		-	No	No	No	-	-		-	-		-	-		-	No	No	No	-	-		-	-		-	-
ss490546733	RosBREED_snp_tart_cherry_f_Pp1_36443301	1	36443301	sour	fruticosa	-	No	No	No	-	-		-	-		-	-		-	No	No	No	-	-		-	-		-	-
ss490548056	RosBREED_snp_sweet_cherry_Pp1_36448122	1	36448122	sweet		-	No	No	No	-	-		-	-		-	-		-	No	No	No	-	-		-	-		-	-
ss490546737	RosBREED_snp_tart_cherry_f_Pp1_36458377	1	36458377	sour	fruticosa	-	No	No	No	-	-		-	-		-	-		-	No	No	No	-	-		-	-		-	-
ss490546742	RosBREED_snp_tart_cherry_a_Pp1_36458529	1	36458529	sour	avium	-	No	No	No	-	-		-	-		-	-		-	No	No	No	-	-		-	-		-	-
ss490548060	RosBREED_snp_sweet_cherry_Pp1_36470924	1	36470924	sweet		-	No	No	No	-	-		-	-		-	-		-	No	No	No	-	-		-	-		-	-
ss490548064	RosBREED_snp_sweet_cherry_Pp1_36486196	1	36486196	sweet		-	No	No	No	-	-		-	-		-	-		-	No	No	No	-	-		-	-		-	-
ss490548069	RosBREED_snp_sweet_cherry_Pp1_36495593	1	36495593	sweet		-	No	No	No	-	-		-	-		-	-		-	No	No	No	-	-		-	-		-	-
ss490548073	RosBREED_snp_sweet_cherry_Pp1_36515818	1	36515818	sweet		-	No	No	No	-	-		-	-		-	-		-	No	No	No	-	-		-	-		-	-
ss490548077	RosBREED_snp_sweet_cherry_Pp1_36578814	1	36578814	sweet		-	No	No	No	-	-		-	-		-	-		-	No	No	No	-	-		-	-		-	-
ss490548081	RosBREED_snp_sweet_cherry_Pp1_36588456	1	36588456	sweet		-	No	No	No	-	-		-	-		-	-		<nnxnp>	No	Yes	Yes	-	-		1	110.845		-	-
ss490548085	RosBREED_snp_sweet_cherry_Pp1_36600875	1	36600875	sweet		-	No	No	No	-	-		-	-		-	-		-	No	No	No	-	-		-	-		-	-
ss490548089	RosBREED_snp_sweet_cherry_Pp1_36612897	1	36612897	sweet		-	No	No	No	-	-		-	-		-	-		-	No	No	No	-	-		-	-		-	-
ss490546747	RosBREED_snp_tart_cherry_f_Pp1_36616616	1	36616616	sour	fruticosa	-	No	No	No	-	-		-	-		-	-		-	No	No	No	-	-		-	-		-	-
ss490548093	RosBREED_snp_sweet_cherry_Pp1_36631094	1	36631094	sweet		-	No	No	No	-	-		-	-		-	-		-	No	No	No	-	-		-	-		-	-
ss490548097	RosBREED_snp_sweet_cherry_Pp1_36644950	1	36644950	sweet		-	No	No	No	-	-		-	-		-	-		-	No	No	No	-	-		-	-		-	-
ss490548101	RosBREED_snp_sweet_cherry_Pp1_36658980	1	36658980	sweet		-	No	No	No	-	-		-	-		-	-		-	No	No	No	-	-		-	-		-	-
ss490548105	RosBREED_snp_sweet_cherry_Pp1_36667846	1	36667846	sweet		-	No	No	No	-	-		-	-		-	-		-	No	No	No	-	-		-	-		-	-
ss490548109	RosBREED_snp_sweet_cherry_Pp1_36690026	1	36690026	sweet		-	No	No	No	-	-		-	-		-	-		-	No	No	No	-	-		-	-		-	-
ss490548113	RosBREED_snp_sweet_cherry_Pp1_36698283	1	36698283	sweet		-	No	No	No	-	-		-	-		-	-		-	No	No	No	-	-		-	-		-	-
ss490546750	RosBREED_snp_tart_cherry_a_Pp1_36717704	1	36717704	sour	avium	-	No	No	No	-	-		-	-		-	-		-	Yes	Yes	Yes	-	-		-	-		-	-
ss490546754	RosBREED_snp_tart_cherry_f_Pp1_36718194	1	36718194	sour	fruticosa	-	No	No	No	-	-		-	-		-	-		-	No	No	No	-	-		-	-		-	-
ss490548117	RosBREED_snp_sweet_cherry_Pp1_36725185	1	36725185	sweet		<nnxnp>	No	Yes	Yes	-	-		1	147.689		1	116.72		<nnxnp>	No	Yes	Yes	-	-		1	110.845		-	-
ss490548121	RosBREED_snp_sweet_cherry_Pp1_36738631	1	36738631	sweet		<nnxnp>	No	Yes	Yes	-	-		1	147.689		1	116.72		<nnxnp>	No	Yes	Yes	-	-		1	110.845		-	-
ss490548125	RosBREED_snp_sweet_cherry_Pp1_36751981	1	36751981	sweet		-	No	No	No	-	-		-	-		-	-		-	No	No	No	-	-		-	-		-	-
ss490548129	RosBREED_snp_sweet_cherry_Pp1_36759172	1	36759172	sweet		-	No	No	No	-	-		-	-		-	-		-	No	No	No	-	-		-	-		-	-
ss490546758	RosBREED_snp_tart_cherry_f_Pp1_36766782	1	36766782	sour	fruticosa	-	No	No	No	-	-		-	-		-	-		-	No	No	No	-	-		-	-		-	-
ss490548133	RosBREED_snp_sweet_cherry_Pp1_36775319	1	36775319	sweet		-	No	No	No	-	-		-	-		-	-		-	No	No	No	-	-		-	-		-	-
ss490548137	RosBREED_snp_sweet_cherry_Pp1_36802450	1	36802450	sweet		-	No	No	No	-	-		-	-		-	-		-	No	No	No	-	-		-	-		-	-
ss490546763	RosBREED_snp_tart_cherry_f_Pp1_36818323	1	36818323	sour	fruticosa	-	No	No	No	-	-		-	-		-	-		-	No	No	No	-	-		-	-		-	-
ss490548141	RosBREED_snp_sweet_cherry_Pp1_36821698	1	36821698	sweet		-	No	No	No	-	-		-	-		-	-		-	No	No	No	-	-		-	-		-	-
ss490548145	RosBREED_snp_sweet_cherry_Pp1_36838699	1	36838699	sweet		-	No	No	No	-	-		-	-		-	-		-	No	No	No	-	-		-	-		-	-
ss490548149	RosBREED_snp_sweet_cherry_Pp1_36855102	1	36855102	sweet		-	No	No	No	-	-		-	-		-	-		-	No	No	No	-	-		-	-		-	-
ss490548153	RosBREED_snp_sweet_cherry_Pp1_36865299	1	36865299	sweet		<hkxhk>	Yes	Yes	Yes	-	-		-	-		-	-		<nnxnp>	No	Yes	Yes	-	-		1	110.845		-	-
ss490548157	RosBREED_snp_sweet_cherry_Pp1_36884007	1	36884007	sweet		-	No	No	No	-	-		-	-		-	-		-	No	No	No	-	-		-	-		-	-
ss490546766	RosBREED_snp_tart_cherry_a_Pp1_36919612	1	36919612	sour	avium	<lmxll>	Yes	No	Yes	1	145.965		-	-		1	128.995		-	No	No	No	-	-		-	-		-	-
ss490546770	RosBREED_snp_tart_cherry_f_Pp1_36920259	1	36920259	sour	fruticosa	-	No	No	No	-	-		-	-		-	-		-	No	No	No	-	-		-	-		-	-
ss490548161	RosBREED_snp_sweet_cherry_Pp1_36925005	1	36925005	sweet		-	No	No	No	-	-		-	-		-	-		-	No	No	No	-	-		-	-		-	-
ss490548165	RosBREED_snp_sweet_cherry_Pp1_36941386	1	36941386	sweet		-	No	No	No	-	-		-	-		-	-		-	No	No	No	-	-		-	-		-	-
ss490548169	RosBREED_snp_sweet_cherry_Pp1_36951247	1	36951247	sweet		-	No	No	No	-	-		-	-		-	-		-	No	No	No	-	-		-	-		-	-
ss490546774	RosBREED_snp_tart_cherry_a_Pp1_36959467	1	36959467	sour	avium	<lmxll>	Yes	No	Yes	1	145.965		-	-		1	128.995		-	No	No	No	-	-		-	-		-	-
ss490548173	RosBREED_snp_sweet_cherry_Pp1_36967784	1	36967784	sweet		<lmxll>	Yes	No	Yes	1	145.965		-	-		1	128.995		-	No	No	No	-	-		-	-		-	-
ss490548179	RosBREED_snp_sweet_cherry_Pp1_36983205	1	36983205	sweet		-	No	No	No	-	-		-	-		-	-		-	No	No	No	-	-		-	-		-	-
ss490548183	RosBREED_snp_sweet_cherry_Pp1_36993407	1	36993407	sweet		-	No	No	No	-	-		-	-		-	-		<lmxll>	Yes	No	Yes	1	114.824		-	-		1	114.326
ss490546778	RosBREED_snp_tart_cherry_f_Pp1_37001939	1	37001939	sour	fruticosa	-	No	No	No	-	-		-	-		-	-		-	No	No	No	-	-		-	-		-	-
ss490548187	RosBREED_snp_sweet_cherry_Pp1_37007127	1	37007127	sweet		-	No	No	No	-	-		-	-		-	-		-	No	No	No	-	-		-	-		-	-
ss490548191	RosBREED_snp_sweet_cherry_Pp1_37026940	1	37026940	sweet		-	No	No	No	-	-		-	-		-	-		-	No	No	No	-	-		-	-		-	-
ss490548195	RosBREED_snp_sweet_cherry_Pp1_37043726	1	37043726	sweet		-	No	No	No	-	-		-	-		-	-		-	No	No	No	-	-		-	-		-	-
ss490548200	RosBREED_snp_sweet_cherry_Pp1_37056844	1	37056844	sweet		-	No	No	No	-	-		-	-		-	-		-	No	No	No	-	-		-	-		-	-
ss490548204	RosBREED_snp_sweet_cherry_Pp1_37069075	1	37069075	sweet		-	No	No	No	-	-		-	-		-	-		-	No	No	No	-	-		-	-		-	-
ss490546782	RosBREED_snp_tart_cherry_f_Pp1_37076812	1	37076812	sour	fruticosa	-	No	No	No	-	-		-	-		-	-		-	Yes	No	Yes	-	-		-	-		-	-
ss490558950	RosCOS1169-212_snp_sweet_cherry_Pp1_37078592	1	37078592	sweet		<hkxhk>	Yes	Yes	Yes	-	-		-	-		-	-		<hkxhk>	Yes	Yes	Yes	-	-		-	-		1	117.347
ss490548208	RosBREED_snp_sweet_cherry_Pp1_37241278	1	37241278	sweet		-	No	No	No	-	-		-	-		-	-		-	No	No	No	-	-		-	-		-	-
ss490548212	RosBREED_snp_sweet_cherry_Pp1_37423995	1	37423995	sweet		-	No	No	No	-	-		-	-		-	-		-	No	No	No	-	-		-	-		-	-
ss490548216	RosBREED_snp_sweet_cherry_Pp1_37599116	1	37599116	sweet		-	No	No	No	-	-		-	-		-	-		-	No	No	No	-	-		-	-		-	-
ss490546786	RosBREED_snp_tart_cherry_a_Pp1_37638086	1	37638086	sour	avium	<lmxll>	Yes	No	Yes	1	149.037		-	-		1	132.155		-	No	No	No	-	-		-	-		-	-
ss490559212	RosCOS1818-086_snp_sweet_cherry_Pp1_37697488	1	37697488	sweet		-	No	No	No	-	-		-	-		-	-		-	No	No	No	-	-		-	-		-	-
ss490546790	RosBREED_snp_tart_cherry_f_Pp1_37725805	1	37725805	sour	fruticosa	-	No	No	No	-	-		-	-		-	-		-	No	No	No	-	-		-	-		-	-
ss490548220	RosBREED_snp_sweet_cherry_Pp1_37787579	1	37787579	sweet		-	No	No	No	-	-		-	-		-	-		-	No	No	No	-	-		-	-		-	-
ss490548224	RosBREED_snp_sweet_cherry_Pp1_37954751	1	37954751	sweet		-	No	No	No	-	-		-	-		-	-		-	No	No	No	-	-		-	-		-	-
ss490548228	RosBREED_snp_sweet_cherry_Pp1_38052311	1	38052311	sweet		-	No	No	No	-	-		-	-		-	-		-	No	No	No	-	-		-	-		-	-
ss490548232	RosBREED_snp_sweet_cherry_Pp1_38300094	1	38300094	sweet		-	No	No	No	-	-		-	-		-	-		-	No	No	No	-	-		-	-		-	-
ss490546794	RosBREED_snp_tart_cherry_a_Pp1_38376904	1	38376904	sour	avium	<nnxnp>	No	Yes	Yes	-	-		1	156.961		1	126.14		<nnxnp>	No	Yes	Yes	-	-		1	114.482		-	-
ss490546798	RosBREED_snp_tart_cherry_f_Pp1_38455731	1	38455731	sour	fruticosa	-	No	No	No	-	-		-	-		-	-		-	No	No	No	-	-		-	-		-	-
ss490548236	RosBREED_snp_sweet_cherry_Pp1_38484401	1	38484401	sweet		-	No	No	No	-	-		-	-		-	-		-	No	No	No	-	-		-	-		-	-
ss490548240	RosBREED_snp_sweet_cherry_Pp1_39008836	1	39008836	sweet		-	No	No	No	-	-		-	-		-	-		-	No	No	No	-	-		-	-		-	-
ss490548244	RosBREED_snp_sweet_cherry_Pp1_39183935	1	39183935	sweet		-	No	No	No	-	-		-	-		-	-		-	No	No	No	-	-		-	-		-	-
ss490546802	RosBREED_snp_tart_cherry_f_Pp1_39208450	1	39208450	sour	fruticosa	-	No	No	No	-	-		-	-		-	-		-	No	No	No	-	-		-	-		-	-
ss490548248	RosBREED_snp_sweet_cherry_Pp1_39356838	1	39356838	sweet		-	No	No	No	-	-		-	-		-	-		-	No	No	No	-	-		-	-		-	-
ss490546806	RosBREED_snp_tart_cherry_a_Pp1_39372163	1	39372163	sour	avium	-	No	No	No	-	-		-	-		-	-		-	No	No	No	-	-		-	-		-	-
ss490546810	RosBREED_snp_tart_cherry_f_Pp1_39520733	1	39520733	sour	fruticosa	-	No	No	No	-	-		-	-		-	-		-	No	No	No	-	-		-	-		-	-
ss490559022	RosCOS1312-113_snp_sweet_cherry_Pp1_39523863	1	39523863	sweet		<nnxnp>	No	Yes	Yes	-	-		1	159.593		1	128.516		-	No	No	No	-	-		-	-		-	-
ss490548252	RosBREED_snp_sweet_cherry_Pp1_39537389	1	39537389	sweet		-	No	No	No	-	-		-	-		-	-		-	No	No	No	-	-		-	-		-	-
ss490548256	RosBREED_snp_sweet_cherry_Pp1_39715738	1	39715738	sweet		-	No	No	No	-	-		-	-		-	-		-	No	No	No	-	-		-	-		-	-
ss490546814	RosBREED_snp_tart_cherry_a_Pp1_39776257	1	39776257	sour	avium	-	No	No	No	-	-		-	-		-	-		-	No	No	No	-	-		-	-		-	-
ss490548260	RosBREED_snp_sweet_cherry_Pp1_39848507	1	39848507	sweet		-	No	No	No	-	-		-	-		-	-		-	No	No	No	-	-		-	-		-	-
ss490559258	RosCOS2373-074_snp_sweet_cherry_Pp1_39849154	1	39849154	sweet		<hkxhk>	Yes	Yes	Yes	-	-		-	-		-	-		-	No	No	No	-	-		-	-		-	-
ss490546818	RosBREED_snp_tart_cherry_f_Pp1_39862213	1	39862213	sour	fruticosa	-	No	No	No	-	-		-	-		-	-		-	No	No	No	-	-		-	-		-	-
ss490546821	RosBREED_snp_tart_cherry_f_Pp1_39886204	1	39886204	sour	fruticosa	-	No	No	No	-	-		-	-		-	-		-	No	No	No	-	-		-	-		-	-
ss490546825	RosBREED_snp_tart_cherry_a_Pp1_39893864	1	39893864	sour	avium	-	No	No	No	-	-		-	-		-	-		-	No	No	No	-	-		-	-		-	-
ss490546829	RosBREED_snp_tart_cherry_f_Pp1_39904625	1	39904625	sour	fruticosa	-	No	No	No	-	-		-	-		-	-		-	No	No	No	-	-		-	-		-	-
ss490548264	RosBREED_snp_sweet_cherry_Pp1_39911227	1	39911227	sweet		-	No	No	No	-	-		-	-		-	-		-	No	No	No	-	-		-	-		-	-
ss490548269	RosBREED_snp_sweet_cherry_Pp1_39916605	1	39916605	sweet		-	No	No	No	-	-		-	-		-	-		-	No	No	No	-	-		-	-		-	-
ss490548273	RosBREED_snp_sweet_cherry_Pp1_39917414	1	39917414	sweet		-	No	No	No	-	-		-	-		-	-		-	No	No	No	-	-		-	-		-	-
ss490548277	RosBREED_snp_sweet_cherry_Pp1_39917853	1	39917853	sweet		-	No	No	No	-	-		-	-		-	-		-	No	No	No	-	-		-	-		-	-
ss490548281	RosBREED_snp_sweet_cherry_Pp1_39922343	1	39922343	sweet		-	No	No	No	-	-		-	-		-	-		-	No	No	No	-	-		-	-		-	-
ss490548285	RosBREED_snp_sweet_cherry_Pp1_39922772	1	39922772	sweet		<lmxll>	Yes	No	Yes	1	153.944		-	-		1	136.863		<nnxnp>	No	Yes	Yes	-	-		1	122.755		-	-
ss490548289	RosBREED_snp_sweet_cherry_Pp1_40057233	1	40057233	sweet		<lmxll>	Yes	No	Yes	1	153.953		-	-		1	136.898		<nnxnp>	No	Yes	Yes	-	-		1	122.251		-	-
ss490546833	RosBREED_snp_tart_cherry_a_Pp1_40061065	1	40061065	sour	avium	<nnxnp>	No	Yes	Yes	-	-		1	160.302		1	129.225		-	No	No	No	-	-		-	-		-	-
ss490546837	RosBREED_snp_tart_cherry_f_Pp1_40094088	1	40094088	sour	fruticosa	-	No	No	No	-	-		-	-		-	-		-	No	No	No	-	-		-	-		-	-
ss490548293	RosBREED_snp_sweet_cherry_Pp1_40210349	1	40210349	sweet		-	No	No	No	-	-		-	-		-	-		-	No	No	No	-	-		-	-		-	-
ss490548297	RosBREED_snp_sweet_cherry_Pp1_40342723	1	40342723	sweet		-	No	No	No	-	-		-	-		-	-		-	No	No	No	-	-		-	-		-	-
ss490548301	RosBREED_snp_sweet_cherry_Pp1_40461173	1	40461173	sweet		-	No	No	No	-	-		-	-		-	-		-	No	No	No	-	-		-	-		-	-
ss490546841	RosBREED_snp_tart_cherry_f_Pp1_40547655	1	40547655	sour	fruticosa	-	No	No	No	-	-		-	-		-	-		-	No	No	No	-	-		-	-		-	-
ss490546845	RosBREED_snp_tart_cherry_a_Pp1_40555324	1	40555324	sour	avium	-	No	No	No	-	-		-	-		-	-		<nnxnp>	No	Yes	Yes	-	-		1	125.6		1	123.876
ss490548305	RosBREED_snp_sweet_cherry_Pp1_40600033	1	40600033	sweet		-	No	No	No	-	-		-	-		-	-		-	No	No	No	-	-		-	-		-	-
ss490548311	RosBREED_snp_sweet_cherry_Pp1_40699743	1	40699743	sweet		<lmxll>	Yes	No	Yes	1	157.744		-	-		1	140.507		-	No	No	No	-	-		-	-		-	-
ss490548315	RosBREED_snp_sweet_cherry_Pp1_40857995	1	40857995	sweet		-	No	No	No	-	-		-	-		-	-		-	No	No	No	-	-		-	-		-	-
ss490559234	RosCOS2041-460_snp_sweet_cherry_Pp1_40862701	1	40862701	sweet		-	No	No	No	-	-		-	-		-	-		-	No	No	No	-	-		-	-		-	-
ss490559237	RosCOS2041-499_snp_sweet_cherry_Pp1_40862742	1	40862742	sweet		<lmxll>	Yes	No	Yes	1	161.416		-	-		1	143.974		-	No	No	No	-	-		-	-		-	-
ss490548319	RosBREED_snp_sweet_cherry_Pp1_40992719	1	40992719	sweet		-	No	No	No	-	-		-	-		-	-		-	No	No	No	-	-		-	-		-	-
ss490546849	RosBREED_snp_tart_cherry_a_Pp1_41059630	1	41059630	sour	avium	-	No	No	No	-	-		-	-		-	-		-	No	No	No	-	-		-	-		-	-
ss490546853	RosBREED_snp_tart_cherry_f_Pp1_41073192	1	41073192	sour	fruticosa	-	No	No	No	-	-		-	-		-	-		-	No	No	No	-	-		-	-		-	-
ss490548323	RosBREED_snp_sweet_cherry_Pp1_41134415	1	41134415	sweet		<lmxll>	Yes	No	Yes	1	161.416		-	-		1	143.974		-	No	No	No	-	-		-	-		-	-
ss490548327	RosBREED_snp_sweet_cherry_Pp1_41262007	1	41262007	sweet		-	No	No	No	-	-		-	-		-	-		-	No	No	No	-	-		-	-		-	-
ss490548331	RosBREED_snp_sweet_cherry_Pp1_41392366	1	41392366	sweet		-	No	No	No	-	-		-	-		-	-		-	No	No	No	-	-		-	-		-	-
ss490546857	RosBREED_snp_tart_cherry_f_Pp1_41503024	1	41503024	sour	fruticosa	-	No	No	No	-	-		-	-		-	-		-	No	No	No	-	-		-	-		-	-
ss490546861	RosBREED_snp_tart_cherry_a_Pp1_41503550	1	41503550	sour	avium	-	No	No	No	-	-		-	-		-	-		-	No	No	No	-	-		-	-		-	-
ss490548335	RosBREED_snp_sweet_cherry_Pp1_41526806	1	41526806	sweet		<hkxhk>	Yes	Yes	Yes	-	-		-	-		-	-		-	No	No	No	-	-		-	-		-	-
ss490548339	RosBREED_snp_sweet_cherry_Pp1_41628574	1	41628574	sweet		-	No	No	No	-	-		-	-		-	-		-	No	No	No	-	-		-	-		-	-
ss490548343	RosBREED_snp_sweet_cherry_Pp1_41798634	1	41798634	sweet		-	No	No	No	-	-		-	-		-	-		<hkxhk>	Yes	Yes	Yes	-	-		-	-		-	-
ss490548347	RosBREED_snp_sweet_cherry_Pp1_41931822	1	41931822	sweet		-	No	No	No	-	-		-	-		-	-		-	No	No	No	-	-		-	-		-	-
ss490559052	RosCOS1347-123_snp_sweet_cherry_Pp1_42003897	1	42003897	sweet		-	No	No	No	-	-		-	-		-	-		-	No	No	No	-	-		-	-		-	-
ss490546865	RosBREED_snp_tart_cherry_a_Pp1_42037229	1	42037229	sour	avium	-	No	No	No	-	-		-	-		-	-		-	No	No	No	-	-		-	-		-	-
ss490548351	RosBREED_snp_sweet_cherry_Pp1_42060318	1	42060318	sweet		-	No	No	No	-	-		-	-		-	-		-	No	No	No	-	-		-	-		-	-
ss490546869	RosBREED_snp_tart_cherry_f_Pp1_42093675	1	42093675	sour	fruticosa	-	No	No	No	-	-		-	-		-	-		-	No	No	No	-	-		-	-		-	-
ss490548355	RosBREED_snp_sweet_cherry_Pp1_42196706	1	42196706	sweet		-	No	No	No	-	-		-	-		-	-		-	No	No	No	-	-		-	-		-	-
ss490548360	RosBREED_snp_sweet_cherry_Pp1_42337214	1	42337214	sweet		<lmxll>	Yes	No	Yes	1	189.7		-	-		1	171.932		<nnxnp>	No	Yes	Yes	-	-		1	136.378		-	-
ss490559428	RosCOS3738-215_snp_sweet_cherry_Pp1_42355743	1	42355743	sweet		-	No	No	No	-	-		-	-		-	-		<nnxnp>	No	Yes	Yes	-	-		1	136.378		-	-
ss490546872	RosBREED_snp_tart_cherry_a_Pp1_42447995	1	42447995	sour	avium	-	No	No	No	-	-		-	-		-	-		-	No	No	No	-	-		-	-		-	-
ss490548365	RosBREED_snp_sweet_cherry_Pp1_42467252	1	42467252	sweet		-	No	No	No	-	-		-	-		-	-		-	No	No	No	-	-		-	-		-	-
ss490546876	RosBREED_snp_tart_cherry_f_Pp1_42475128	1	42475128	sour	fruticosa	-	No	No	No	-	-		-	-		-	-		-	No	No	No	-	-		-	-		-	-
ss490548369	RosBREED_snp_sweet_cherry_Pp1_42600782	1	42600782	sweet		-	No	No	No	-	-		-	-		-	-		-	No	No	No	-	-		-	-		-	-
ss490548373	RosBREED_snp_sweet_cherry_Pp1_42731565	1	42731565	sweet		<lmxll>	Yes	No	Yes	1	187.414		-	-		1	169.723		-	No	No	No	-	-		-	-		-	-
ss490548377	RosBREED_snp_sweet_cherry_Pp1_42867519	1	42867519	sweet		-	No	No	No	-	-		-	-		-	-		-	No	No	No	-	-		-	-		-	-
ss490559413	RosCOS3706-086_snp_sweet_cherry_Pp1_42901172	1	42901172	sweet		-	No	No	No	-	-		-	-		-	-		<nnxnp>	No	Yes	Yes	-	-		1	133.87		-	-
ss490546881	RosBREED_snp_tart_cherry_a_Pp1_42970281	1	42970281	sour	avium	-	No	No	No	-	-		-	-		-	-		-	No	No	No	-	-		-	-		-	-
ss490548381	RosBREED_snp_sweet_cherry_Pp1_43002420	1	43002420	sweet		-	No	No	No	-	-		-	-		-	-		-	No	No	No	-	-		-	-		-	-
ss490548385	RosBREED_snp_sweet_cherry_Pp1_43137167	1	43137167	sweet		-	No	No	No	-	-		-	-		-	-		<lmxll>	Yes	No	Yes	-	-		-	-		-	-
ss490559028	RosCOS1315-155_snp_sweet_cherry_Pp1_43223890	1	43223890	sweet		-	No	No	No	-	-		-	-		-	-		<nnxnp>	No	Yes	Yes	-	-		1	133.87		-	-
ss490548389	RosBREED_snp_sweet_cherry_Pp1_43242452	1	43242452	sweet		-	No	No	No	-	-		-	-		-	-		-	No	No	No	-	-		-	-		-	-
ss490559070	RosCOS1405-103_snp_sweet_cherry_Pp1_43353354	1	43353354	sweet		<lmxll>	Yes	No	Yes	1	185.895		-	-		1	168.339		<hkxhk>	Yes	Yes	Yes	-	-		-	-		-	-
ss490559073	RosCOS1405-129_snp_sweet_cherry_Pp1_43353380	1	43353380	sweet		-	No	No	No	-	-		-	-		-	-		-	No	No	No	-	-		-	-		-	-
ss490548394	RosBREED_snp_sweet_cherry_Pp1_43404674	1	43404674	sweet		-	No	No	No	-	-		-	-		-	-		-	No	No	No	-	-		-	-		-	-
ss490546885	RosBREED_snp_tart_cherry_f_Pp1_43515664	1	43515664	sour	fruticosa	-	No	No	No	-	-		-	-		-	-		-	No	No	No	-	-		-	-		-	-
ss490548398	RosBREED_snp_sweet_cherry_Pp1_43534879	1	43534879	sweet		-	No	No	No	-	-		-	-		-	-		-	No	No	No	-	-		-	-		-	-
ss490546889	RosBREED_snp_tart_cherry_a_Pp1_43556762	1	43556762	sour	avium	-	No	No	No	-	-		-	-		-	-		<nnxnp>	No	Yes	Yes	-	-		1	133.87		-	-
ss490548402	RosBREED_snp_sweet_cherry_Pp1_43706470	1	43706470	sweet		-	No	No	No	-	-		-	-		-	-		<lmxll>	Yes	No	Yes	1	136.734		-	-		1	136.156
ss490548406	RosBREED_snp_sweet_cherry_Pp1_43806891	1	43806891	sweet		-	No	No	No	-	-		-	-		-	-		<hkxhk>	Yes	Yes	Yes	-	-		-	-		-	-
ss490558932	RosCOS1139-146_snp_sweet_cherry_Pp1_43832684	1	43832684	sweet		<lmxll>	Yes	No	Yes	1	182.721		-	-		1	165.165		<hkxhk>	Yes	Yes	Yes	-	-		-	-		-	-
ss490548410	RosBREED_snp_sweet_cherry_Pp1_43840064	1	43840064	sweet		-	No	No	No	-	-		-	-		-	-		-	No	No	No	-	-		-	-		-	-
ss490548414	RosBREED_snp_sweet_cherry_Pp1_43863991	1	43863991	sweet		<lmxll>	Yes	No	Yes	1	182.721		-	-		1	165.165		-	No	No	No	-	-		-	-		-	-
ss490548418	RosBREED_snp_sweet_cherry_Pp1_43875207	1	43875207	sweet		<lmxll>	Yes	No	Yes	1	182.721		-	-		1	165.165		<lmxll>	Yes	No	Yes	1	135.893		-	-		1	135.338
ss490548423	RosBREED_snp_sweet_cherry_Pp1_43890437	1	43890437	sweet		-	No	No	No	-	-		-	-		-	-		-	No	No	No	-	-		-	-		-	-
ss490548426	RosBREED_snp_sweet_cherry_Pp1_43958912	1	43958912	sweet		-	No	No	No	-	-		-	-		-	-		-	No	No	No	-	-		-	-		-	-
ss490548430	RosBREED_snp_sweet_cherry_Pp1_43975890	1	43975890	sweet		-	No	No	No	-	-		-	-		-	-		<nnxnp>	No	Yes	Yes	-	-		1	133.023		-	-
ss490548434	RosBREED_snp_sweet_cherry_Pp1_43996604	1	43996604	sweet		-	No	No	No	-	-		-	-		-	-		-	No	No	No	-	-		-	-		-	-
ss490558982	RosCOS1232-306_snp_sweet_cherry_Pp1_44008459	1	44008459	sweet		<lmxll>	Yes	No	Yes	1	181.583		-	-		1	164.023		<hkxhk>	Yes	Yes	Yes	-	-		-	-		1	136.043
ss490558979	RosCOS1232-203_snp_sweet_cherry_Pp1_44008562	1	44008562	sweet		<lmxll>	Yes	No	Yes	1	181.583		-	-		1	164.023		<hkxhk>	Yes	Yes	Yes	-	-		-	-		-	-
ss490548438	RosBREED_snp_sweet_cherry_Pp1_44008620	1	44008620	sweet		-	No	No	No	-	-		-	-		-	-		-	No	No	No	-	-		-	-		-	-
ss490558976	RosCOS1232-107_snp_sweet_cherry_Pp1_44008658	1	44008658	sweet		<lmxll>	Yes	No	Yes	1	181.583		-	-		1	164.023		<hkxhk>	Yes	Yes	Yes	-	-		-	-		-	-
ss490548444	RosBREED_snp_sweet_cherry_Pp1_44045161	1	44045161	sweet		<lmxll>	Yes	No	Yes	1	181.583		-	-		1	164.023		<hkxhk>	Yes	Yes	Yes	-	-		-	-		-	-
ss490548448	RosBREED_snp_sweet_cherry_Pp1_44090182	1	44090182	sweet		<lmxll>	Yes	No	Yes	1	180.445		-	-		1	162.885		-	Yes	No	Yes	-	-		-	-		-	-
ss490548452	RosBREED_snp_sweet_cherry_Pp1_44132511	1	44132511	sweet		-	No	No	No	-	-		-	-		-	-		<nnxnp>	No	Yes	Yes	-	-		1	133.023		-	-
ss490548456	RosBREED_snp_sweet_cherry_Pp1_44169405	1	44169405	sweet		-	No	No	No	-	-		-	-		-	-		-	No	No	No	-	-		-	-		-	-
ss490546893	RosBREED_snp_tart_cherry_a_Pp1_44186038	1	44186038	sour	avium	-	No	No	No	-	-		-	-		-	-		-	No	No	No	-	-		-	-		-	-
ss490546897	RosBREED_snp_tart_cherry_f_Pp1_44223837	1	44223837	sour	fruticosa	-	No	No	No	-	-		-	-		-	-		-	No	No	No	-	-		-	-		-	-
ss490548460	RosBREED_snp_sweet_cherry_Pp1_44247150	1	44247150	sweet		-	No	No	No	-	-		-	-		-	-		<lmxll>	Yes	No	Yes	1	135.052		-	-		1	134.47
ss490548464	RosBREED_snp_sweet_cherry_Pp1_44280196	1	44280196	sweet		-	No	No	No	-	-		-	-		-	-		-	No	No	No	-	-		-	-		-	-
ss490548468	RosBREED_snp_sweet_cherry_Pp1_44366930	1	44366930	sweet		-	No	No	No	-	-		-	-		-	-		-	No	No	No	-	-		-	-		-	-
ss490546901	RosBREED_snp_tart_cherry_f_Pp1_44377719	1	44377719	sour	fruticosa	-	No	No	No	-	-		-	-		-	-		-	No	No	No	-	-		-	-		-	-
ss490548472	RosBREED_snp_sweet_cherry_Pp1_44393468	1	44393468	sweet		-	No	No	No	-	-		-	-		-	-		-	No	No	No	-	-		-	-		-	-
ss490548476	RosBREED_snp_sweet_cherry_Pp1_44447297	1	44447297	sweet		-	No	No	No	-	-		-	-		-	-		-	Yes	No	Yes	-	-		-	-		-	-
ss490548480	RosBREED_snp_sweet_cherry_Pp1_44481733	1	44481733	sweet		-	No	No	No	-	-		-	-		-	-		-	No	No	No	-	-		-	-		-	-
ss490546904	RosBREED_snp_tart_cherry_f_Pp1_44541587	1	44541587	sour	fruticosa	-	No	No	No	-	-		-	-		-	-		-	No	No	No	-	-		-	-		-	-
ss490548484	RosBREED_snp_sweet_cherry_Pp1_44542037	1	44542037	sweet		-	No	No	No	-	-		-	-		-	-		-	No	No	No	-	-		-	-		-	-
ss490546908	RosBREED_snp_tart_cherry_a_Pp1_44564237	1	44564237	sour	avium	<hkxhk>	Yes	Yes	Yes	-	-		-	-		-	-		<lmxll>	Yes	No	Yes	1	135.052		-	-		1	134.47
ss490548488	RosBREED_snp_sweet_cherry_Pp1_44565586	1	44565586	sweet		<hkxhk>	Yes	Yes	Yes	-	-		-	-		-	-		<lmxll>	Yes	No	Yes	1	135.052		-	-		1	134.47
ss490548493	RosBREED_snp_sweet_cherry_Pp1_44599134	1	44599134	sweet		-	No	No	No	-	-		-	-		-	-		-	No	No	No	-	-		-	-		-	-
ss490548497	RosBREED_snp_sweet_cherry_Pp1_44648246	1	44648246	sweet		-	No	No	No	-	-		-	-		-	-		<lmxll>	Yes	No	Yes	1	135.052		-	-		1	134.47
ss490546912	RosBREED_snp_tart_cherry_a_Pp1_44660028	1	44660028	sour	avium	-	No	No	No	-	-		-	-		-	-		-	No	No	No	-	-		-	-		-	-
ss490548501	RosBREED_snp_sweet_cherry_Pp1_44685238	1	44685238	sweet		<lmxll>	Yes	No	Yes	1	173.952		-	-		-	-		<nnxnp>	No	Yes	Yes	-	-		1	132.171		-	-
ss490548506	RosBREED_snp_sweet_cherry_Pp1_44719900	1	44719900	sweet		-	No	No	No	-	-		-	-		-	-		<lmxll>	Yes	No	Yes	1	134.211		-	-		1	133.613
ss490546915	RosBREED_snp_tart_cherry_f_Pp1_44743553	1	44743553	sour	fruticosa	-	No	No	No	-	-		-	-		-	-		-	No	No	No	-	-		-	-		-	-
ss490548510	RosBREED_snp_sweet_cherry_Pp1_44764542	1	44764542	sweet		<lmxll>	Yes	No	Yes	1	173.952		-	-		-	-		<hkxhk>	Yes	Yes	Yes	-	-		-	-		-	-
ss490548514	RosBREED_snp_sweet_cherry_Pp1_44796418	1	44796418	sweet		<hkxhk>	Yes	Yes	Yes	-	-		-	-		-	-		-	No	No	No	-	-		-	-		-	-
ss490546919	RosBREED_snp_tart_cherry_a_Pp1_44823707	1	44823707	sour	avium	<lmxll>	Yes	No	Yes	1	173.952		-	-		-	-		<lmxll>	Yes	No	Yes	1	133.367		-	-		1	132.783
ss490546923	RosBREED_snp_tart_cherry_f_Pp1_44830057	1	44830057	sour	fruticosa	-	No	No	No	-	-		-	-		-	-		-	No	No	No	-	-		-	-		-	-
ss490548518	RosBREED_snp_sweet_cherry_Pp1_44854259	1	44854259	sweet		-	No	No	No	-	-		-	-		-	-		-	No	No	No	-	-		-	-		-	-
ss490548522	RosBREED_snp_sweet_cherry_Pp1_44882473	1	44882473	sweet		-	No	No	No	-	-		-	-		-	-		-	No	No	No	-	-		-	-		-	-
ss490546927	RosBREED_snp_tart_cherry_a_Pp1_44893274	1	44893274	sour	avium	-	No	No	No	-	-		-	-		-	-		-	No	No	No	-	-		-	-		-	-
ss490548526	RosBREED_snp_sweet_cherry_Pp1_44919064	1	44919064	sweet		<hkxhk>	Yes	Yes	Yes	-	-		-	-		-	-		-	No	No	No	-	-		-	-		-	-
ss490548530	RosBREED_snp_sweet_cherry_Pp1_44966772	1	44966772	sweet		-	No	No	No	-	-		-	-		-	-		-	No	No	No	-	-		-	-		-	-
ss490548534	RosBREED_snp_sweet_cherry_Pp1_45021181	1	45021181	sweet		-	No	No	No	-	-		-	-		-	-		-	No	No	No	-	-		-	-		-	-
ss490548538	RosBREED_snp_sweet_cherry_Pp1_45028492	1	45028492	sweet		-	No	No	No	-	-		-	-		-	-		<lmxll>	Yes	No	Yes	1	133.367		-	-		1	132.783
ss490558947	RosCOS1159-307_snp_sweet_cherry_Pp1_45077786	1	45077786	sweet		-	No	No	No	-	-		-	-		-	-		-	No	No	No	-	-		-	-		-	-
ss490558944	RosCOS1159-099_snp_sweet_cherry_Pp1_45077993	1	45077993	sweet		-	No	No	No	-	-		-	-		-	-		-	No	No	No	-	-		-	-		-	-
ss490548542	RosBREED_snp_sweet_cherry_Pp1_45086970	1	45086970	sweet		-	No	No	No	-	-		-	-		-	-		-	No	No	No	-	-		-	-		-	-
ss490548546	RosBREED_snp_sweet_cherry_Pp1_45119230	1	45119230	sweet		-	No	No	No	-	-		-	-		-	-		-	No	No	No	-	-		-	-		-	-
ss490548551	RosBREED_snp_sweet_cherry_Pp1_45163766	1	45163766	sweet		<nnxnp>	No	Yes	Yes	-	-		1	184.899		1	161.899		<hkxhk>	Yes	Yes	Yes	-	-		-	-		-	-
ss490546931	RosBREED_snp_tart_cherry_f_Pp1_45169388	1	45169388	sour	fruticosa	-	No	No	No	-	-		-	-		-	-		-	No	No	No	-	-		-	-		-	-
ss490548555	RosBREED_snp_sweet_cherry_Pp1_45210413	1	45210413	sweet		-	No	No	No	-	-		-	-		-	-		<nnxnp>	No	Yes	Yes	-	-		1	132.171		-	-
ss490559090	RosCOS1448-113_snp_sweet_cherry_Pp1_45226245	1	45226245	sweet		<nnxnp>	No	Yes	Yes	-	-		1	180.289		1	160.289		-	No	No	No	-	-		-	-		-	-
ss490546935	RosBREED_snp_tart_cherry_f_Pp1_45299782	1	45299782	sour	fruticosa	-	No	No	No	-	-		-	-		-	-		-	No	No	No	-	-		-	-		-	-
ss490548559	RosBREED_snp_sweet_cherry_Pp1_45322930	1	45322930	sweet		<hkxhk>	Yes	Yes	Yes	-	-		-	-		-	-		<hkxhk>	Yes	Yes	Yes	-	-		-	-		-	-
ss490548563	RosBREED_snp_sweet_cherry_Pp1_45358163	1	45358163	sweet		-	No	No	No	-	-		-	-		-	-		-	No	No	No	-	-		-	-		-	-
ss490548567	RosBREED_snp_sweet_cherry_Pp1_45402154	1	45402154	sweet		<nnxnp>	No	Yes	Yes	-	-		1	180.289		1	160.289		<lmxll>	Yes	No	Yes	1	133.367		-	-		1	132.783
ss490546939	RosBREED_snp_tart_cherry_a_Pp1_45418879	1	45418879	sour	avium	-	No	No	No	-	-		-	-		-	-		-	No	No	No	-	-		-	-		-	-
ss490546943	RosBREED_snp_tart_cherry_f_Pp1_45440917	1	45440917	sour	fruticosa	-	No	No	No	-	-		-	-		-	-		-	No	No	No	-	-		-	-		-	-
ss490559081	RosCOS1409-570_snp_sweet_cherry_Pp1_45469715	1	45469715	sweet		<lmxll>	Yes	No	Yes	1	173.952		-	-		1	157.024		-	No	No	No	-	-		-	-		-	-
ss490548571	RosBREED_snp_sweet_cherry_Pp1_45473214	1	45473214	sweet		<lmxll>	Yes	No	Yes	1	173.952		-	-		-	-		-	No	No	No	-	-		-	-		-	-
ss490559325	RosCOS2618-113_snp_sweet_cherry_Pp1_45473668	1	45473668	sweet		<lmxll>	Yes	No	Yes	1	173.952		-	-		-	-		-	No	No	No	-	-		-	-		-	-
ss490546947	RosBREED_snp_tart_cherry_a_Pp1_45498179	1	45498179	sour	avium	<lmxll>	Yes	No	Yes	1	173.952		-	-		-	-		-	No	No	No	-	-		-	-		-	-
ss490548575	RosBREED_snp_sweet_cherry_Pp1_45535084	1	45535084	sweet		<lmxll>	Yes	No	Yes	1	173.952		-	-		1	157.024		-	No	No	No	-	-		-	-		-	-
ss490548579	RosBREED_snp_sweet_cherry_Pp1_45563490	1	45563490	sweet		-	No	No	No	-	-		-	-		-	-		-	No	No	No	-	-		-	-		-	-
ss490548583	RosBREED_snp_sweet_cherry_Pp1_45601390	1	45601390	sweet		-	No	No	No	-	-		-	-		-	-		-	No	No	No	-	-		-	-		-	-
ss490548589	RosBREED_snp_sweet_cherry_Pp1_45633267	1	45633267	sweet		<lmxll>	Yes	No	Yes	1	174.21		-	-		-	-		<lmxll>	Yes	No	Yes	1	129.93		-	-		1	129.295
ss490548593	RosBREED_snp_sweet_cherry_Pp1_45680542	1	45680542	sweet		<lmxll>	Yes	No	Yes	1	175.454		-	-		-	-		<hkxhk>	Yes	Yes	Yes	-	-		-	-		-	-
ss490559189	RosCOS1627-070_snp_sweet_cherry_Pp1_45682217	1	45682217	sweet		<lmxll>	Yes	No	Yes	1	175.454		-	-		-	-		<hkxhk>	Yes	Yes	Yes	-	-		-	-		-	-
ss490548597	RosBREED_snp_sweet_cherry_Pp1_45720052	1	45720052	sweet		-	No	No	No	-	-		-	-		-	-		<lmxll>	Yes	No	Yes	1	128.172		-	-		1	127.555
ss490546951	RosBREED_snp_tart_cherry_a_Pp1_45748141	1	45748141	sour	avium	<lmxll>	Yes	No	Yes	1	174.21		-	-		-	-		-	No	No	No	-	-		-	-		-	-
ss490546955	RosBREED_snp_tart_cherry_f_Pp1_45762620	1	45762620	sour	fruticosa	-	No	No	No	-	-		-	-		-	-		-	No	No	No	-	-		-	-		-	-
ss490548601	RosBREED_snp_sweet_cherry_Pp1_45765455	1	45765455	sweet		-	No	No	No	-	-		-	-		-	-		-	No	No	No	-	-		-	-		-	-
ss490546959	RosBREED_snp_tart_cherry_a_Pp1_45792730	1	45792730	sour	avium	-	No	No	No	-	-		-	-		-	-		-	No	No	No	-	-		-	-		-	-
ss490548606	RosBREED_snp_sweet_cherry_Pp1_45812976	1	45812976	sweet		-	No	No	No	-	-		-	-		-	-		-	No	No	No	-	-		-	-		-	-
ss490548610	RosBREED_snp_sweet_cherry_Pp1_45823056	1	45823056	sweet		-	No	No	No	-	-		-	-		-	-		-	No	No	No	-	-		-	-		-	-
ss490548614	RosBREED_snp_sweet_cherry_Pp1_45924398	1	45924398	sweet		<lmxll>	Yes	No	Yes	1	170.954		-	-		-	-		<hkxhk>	Yes	Yes	Yes	-	-		-	-		-	-
ss490546963	RosBREED_snp_tart_cherry_a_Pp1_45981977	1	45981977	sour	avium	-	No	No	No	-	-		-	-		-	-		-	No	No	No	-	-		-	-		-	-
ss490548618	RosBREED_snp_sweet_cherry_Pp1_46000827	1	46000827	sweet		-	No	No	No	-	-		-	-		-	-		-	No	No	No	-	-		-	-		-	-
ss490548622	RosBREED_snp_sweet_cherry_Pp1_46035846	1	46035846	sweet		-	No	No	No	-	-		-	-		-	-		-	No	No	No	-	-		-	-		-	-
ss490548626	RosBREED_snp_sweet_cherry_Pp1_46078986	1	46078986	sweet		-	No	No	No	-	-		-	-		-	-		-	No	No	No	-	-		-	-		-	-
ss490548631	RosBREED_snp_sweet_cherry_Pp1_46125957	1	46125957	sweet		-	No	No	No	-	-		-	-		-	-		-	No	No	No	-	-		-	-		-	-
ss490548635	RosBREED_snp_sweet_cherry_Pp1_46158978	1	46158978	sweet		-	No	No	No	-	-		-	-		-	-		-	No	No	No	-	-		-	-		-	-
ss490546967	RosBREED_snp_tart_cherry_f_Pp1_46207321	1	46207321	sour	fruticosa	-	No	No	No	-	-		-	-		-	-		-	No	No	No	-	-		-	-		-	-
ss490548639	RosBREED_snp_sweet_cherry_Pp1_46237075	1	46237075	sweet		-	No	No	No	-	-		-	-		-	-		-	No	No	No	-	-		-	-		-	-
ss490548643	RosBREED_snp_sweet_cherry_Pp1_46277304	1	46277304	sweet		-	No	No	No	-	-		-	-		-	-		-	No	No	No	-	-		-	-		-	-
ss490546971	RosBREED_snp_tart_cherry_a_Pp1_46287882	1	46287882	sour	avium	-	No	No	No	-	-		-	-		-	-		-	No	No	No	-	-		-	-		-	-
ss490546975	RosBREED_snp_tart_cherry_f_Pp1_46304752	1	46304752	sour	fruticosa	-	No	No	No	-	-		-	-		-	-		-	No	No	No	-	-		-	-		-	-
ss490548647	RosBREED_snp_sweet_cherry_Pp1_46314915	1	46314915	sweet		-	No	No	No	-	-		-	-		-	-		-	No	No	No	-	-		-	-		-	-
ss490548651	RosBREED_snp_sweet_cherry_Pp1_46350689	1	46350689	sweet		-	No	No	No	-	-		-	-		-	-		-	No	No	No	-	-		-	-		-	-
ss490548655	RosBREED_snp_sweet_cherry_Pp1_46402818	1	46402818	sweet		-	No	No	No	-	-		-	-		-	-		<nnxnp>	No	Yes	Yes	-	-		1	130.64		1	129.322
ss490548659	RosBREED_snp_sweet_cherry_Pp1_46442844	1	46442844	sweet		-	No	No	No	-	-		-	-		-	-		-	No	No	No	-	-		-	-		-	-
ss490548663	RosBREED_snp_sweet_cherry_Pp1_46478499	1	46478499	sweet		-	No	No	No	-	-		-	-		-	-		-	No	No	No	-	-		-	-		-	-
ss490546979	RosBREED_snp_tart_cherry_f_Pp1_46512070	1	46512070	sour	fruticosa	-	No	No	No	-	-		-	-		-	-		-	No	No	No	-	-		-	-		-	-
ss490548667	RosBREED_snp_sweet_cherry_Pp1_46530908	1	46530908	sweet		-	No	No	No	-	-		-	-		-	-		<hkxhk>	Yes	Yes	Yes	-	-		-	-		-	-
ss490548671	RosBREED_snp_sweet_cherry_Pp1_46556478	1	46556478	sweet		-	No	No	No	-	-		-	-		-	-		-	No	No	No	-	-		-	-		-	-
ss490548676	RosBREED_snp_sweet_cherry_Pp1_46598709	1	46598709	sweet		-	No	No	No	-	-		-	-		-	-		-	No	No	No	-	-		-	-		-	-
ss490548680	RosBREED_snp_sweet_cherry_Pp1_46635504	1	46635504	sweet		<lmxll>	Yes	No	Yes	1	168.614		-	-		1	151.042		-	No	No	No	-	-		-	-		-	-
ss490548684	RosBREED_snp_sweet_cherry_Pp1_46693169	1	46693169	sweet		-	No	No	No	-	-		-	-		-	-		-	No	No	No	-	-		-	-		-	-
ss490548688	RosBREED_snp_sweet_cherry_Pp1_46726535	1	46726535	sweet		-	No	No	No	-	-		-	-		-	-		-	No	No	No	-	-		-	-		-	-
ss490548692	RosBREED_snp_sweet_cherry_Pp1_46751928	1	46751928	sweet		-	No	No	No	-	-		-	-		-	-		-	No	No	No	-	-		-	-		-	-
ss490548696	RosBREED_snp_sweet_cherry_Pp1_46796278	1	46796278	sweet		<hkxhk>	Yes	Yes	Yes	-	-		-	-		-	-		<hkxhk>	Yes	Yes	Yes	-	-		-	-		-	-
ss490548700	RosBREED_snp_sweet_cherry_Pp2_00217565	2	217565	sweet		-	No	No	No	-	-		-	-		-	-		-	No	No	No	-	-		-	-		-	-
ss490546983	RosBREED_snp_tart_cherry_a_Pp2_00219501	2	219501	sour	avium	-	No	No	No	-	-		-	-		-	-		-	No	No	No	-	-		-	-		-	-
ss490548704	RosBREED_snp_sweet_cherry_Pp2_00249322	2	249322	sweet		-	No	No	No	-	-		-	-		-	-		-	No	No	No	-	-		-	-		-	-
ss490548709	RosBREED_snp_sweet_cherry_Pp2_00297105	2	297105	sweet		-	No	No	No	-	-		-	-		-	-		-	No	No	No	-	-		-	-		-	-
ss490548713	RosBREED_snp_sweet_cherry_Pp2_00350384	2	350384	sweet		-	No	No	No	-	-		-	-		-	-		-	No	No	No	-	-		-	-		-	-
ss490548717	RosBREED_snp_sweet_cherry_Pp2_00392435	2	392435	sweet		-	No	No	No	-	-		-	-		-	-		-	No	No	No	-	-		-	-		-	-
ss490548721	RosBREED_snp_sweet_cherry_Pp2_00437715	2	437715	sweet		-	No	No	No	-	-		-	-		-	-		-	No	No	No	-	-		-	-		-	-
ss490548725	RosBREED_snp_sweet_cherry_Pp2_00500420	2	500420	sweet		-	No	No	No	-	-		-	-		-	-		-	No	No	No	-	-		-	-		-	-
ss490548729	RosBREED_snp_sweet_cherry_Pp2_00521088	2	521088	sweet		-	No	No	No	-	-		-	-		-	-		-	No	No	No	-	-		-	-		-	-
ss490548733	RosBREED_snp_sweet_cherry_Pp2_00641651	2	641651	sweet		-	No	No	No	-	-		-	-		-	-		-	No	No	No	-	-		-	-		-	-
ss490546987	RosBREED_snp_tart_cherry_a_Pp2_00670841	2	670841	sour	avium	-	No	No	No	-	-		-	-		-	-		-	No	No	No	-	-		-	-		-	-
ss490546991	RosBREED_snp_tart_cherry_f_Pp2_00671591	2	671591	sour	fruticosa	-	No	No	No	-	-		-	-		-	-		-	No	No	No	-	-		-	-		-	-
ss490548737	RosBREED_snp_sweet_cherry_Pp2_00697771	2	697771	sweet		-	No	No	No	-	-		-	-		-	-		-	No	No	No	-	-		-	-		-	-
ss490548741	RosBREED_snp_sweet_cherry_Pp2_00742118	2	742118	sweet		<lmxll>	Yes	No	Yes	-	-		-	-		-	-		-	No	No	No	-	-		-	-		-	-
ss490546995	RosBREED_snp_tart_cherry_f_Pp2_00898490	2	898490	sour	fruticosa	-	No	No	No	-	-		-	-		-	-		-	No	No	No	-	-		-	-		-	-
ss490546999	RosBREED_snp_tart_cherry_a_Pp2_00902562	2	902562	sour	avium	-	No	No	No	-	-		-	-		-	-		-	No	No	No	-	-		-	-		-	-
ss490548745	RosBREED_snp_sweet_cherry_Pp2_00911589	2	911589	sweet		<lmxll>	Yes	No	Yes	2	0		-	-		2	0		-	No	No	No	-	-		-	-		-	-
ss490548749	RosBREED_snp_sweet_cherry_Pp2_00979200	2	979200	sweet		-	No	No	No	-	-		-	-		-	-		-	No	No	No	-	-		-	-		-	-
ss490548753	RosBREED_snp_sweet_cherry_Pp2_01029506	2	1029506	sweet		-	No	No	No	-	-		-	-		-	-		-	No	No	No	-	-		-	-		-	-
ss490548757	RosBREED_snp_sweet_cherry_Pp2_01123211	2	1123211	sweet		-	No	No	No	-	-		-	-		-	-		-	No	No	No	-	-		-	-		-	-
ss490548761	RosBREED_snp_sweet_cherry_Pp2_01170277	2	1170277	sweet		<nnxnp>	No	Yes	Yes	-	-		2	0		2	1.498		-	No	No	No	-	-		-	-		-	-
ss490548765	RosBREED_snp_sweet_cherry_Pp2_01221960	2	1221960	sweet		-	No	No	No	-	-		-	-		-	-		<lmxll>	Yes	No	Yes	2	3.38		-	-		-	-
ss490547002	RosBREED_snp_tart_cherry_f_Pp2_01241632	2	1241632	sour	fruticosa	-	No	No	No	-	-		-	-		-	-		-	No	No	No	-	-		-	-		-	-
ss490548769	RosBREED_snp_sweet_cherry_Pp2_01275586	2	1275586	sweet		-	No	No	No	-	-		-	-		-	-		-	No	No	No	-	-		-	-		-	-
ss490548773	RosBREED_snp_sweet_cherry_Pp2_01365677	2	1365677	sweet		-	No	No	No	-	-		-	-		-	-		-	No	No	No	-	-		-	-		-	-
ss490548777	RosBREED_snp_sweet_cherry_Pp2_01435086	2	1435086	sweet		<hkxhk>	Yes	Yes	Yes	-	-		-	-		-	-		<lmxll>	Yes	No	Yes	-	-		-	-		-	-
ss490547006	RosBREED_snp_tart_cherry_f_Pp2_01478321	2	1478321	sour	fruticosa	-	No	No	No	-	-		-	-		-	-		-	No	No	No	-	-		-	-		-	-
ss490547010	RosBREED_snp_tart_cherry_a_Pp2_01478495	2	1478495	sour	avium	-	No	No	No	-	-		-	-		-	-		-	No	No	No	-	-		-	-		-	-
ss490548781	RosBREED_snp_sweet_cherry_Pp2_01531563	2	1531563	sweet		-	No	No	No	-	-		-	-		-	-		-	No	No	No	-	-		-	-		-	-
ss490548785	RosBREED_snp_sweet_cherry_Pp2_01566191	2	1566191	sweet		-	No	No	No	-	-		-	-		-	-		-	No	No	No	-	-		-	-		-	-
ss490548789	RosBREED_snp_sweet_cherry_Pp2_01653466	2	1653466	sweet		-	No	No	No	-	-		-	-		-	-		<lmxll>	Yes	No	Yes	2	4.973		-	-		2	8.913
ss490548793	RosBREED_snp_sweet_cherry_Pp2_01775523	2	1775523	sweet		-	No	No	No	-	-		-	-		-	-		-	No	No	No	-	-		-	-		-	-
ss490548797	RosBREED_snp_sweet_cherry_Pp2_01817928	2	1817928	sweet		-	No	No	No	-	-		-	-		-	-		-	No	No	No	-	-		-	-		-	-
ss490548801	RosBREED_snp_sweet_cherry_Pp2_01839572	2	1839572	sweet		<hkxhk>	Yes	Yes	Yes	-	-		-	-		-	-		-	Yes	Yes	Yes	-	-		-	-		-	-
ss490548805	RosBREED_snp_sweet_cherry_Pp2_01903587	2	1903587	sweet		-	No	No	No	-	-		-	-		-	-		-	No	No	No	-	-		-	-		-	-
ss490547014	RosBREED_snp_tart_cherry_a_Pp2_01908247	2	1908247	sour	avium	-	No	No	No	-	-		-	-		-	-		-	No	No	No	-	-		-	-		-	-
ss490547018	RosBREED_snp_tart_cherry_f_Pp2_01909361	2	1909361	sour	fruticosa	-	No	No	No	-	-		-	-		-	-		-	No	No	No	-	-		-	-		-	-
ss490548809	RosBREED_snp_sweet_cherry_Pp2_01951353	2	1951353	sweet		<hkxhk>	Yes	Yes	Yes	-	-		-	-		-	-		<hkxhk>	Yes	Yes	Yes	-	-		-	-		-	-
ss490548813	RosBREED_snp_sweet_cherry_Pp2_02008976	2	2008976	sweet		<hkxhk>	Yes	Yes	Yes	-	-		-	-		-	-		<hkxhk>	Yes	Yes	Yes	-	-		-	-		-	-
ss490547022	RosBREED_snp_tart_cherry_a_Pp2_02024080	2	2024080	sour	avium	-	No	No	No	-	-		-	-		-	-		-	No	No	No	-	-		-	-		-	-
ss490548817	RosBREED_snp_sweet_cherry_Pp2_02054919	2	2054919	sweet		-	No	No	No	-	-		-	-		-	-		-	No	No	No	-	-		-	-		-	-
ss490547026	RosBREED_snp_tart_cherry_f_Pp2_02089227	2	2089227	sour	fruticosa	-	No	No	No	-	-		-	-		-	-		-	No	No	No	-	-		-	-		-	-
ss490548821	RosBREED_snp_sweet_cherry_Pp2_02093145	2	2093145	sweet		-	No	No	No	-	-		-	-		-	-		-	No	No	No	-	-		-	-		-	-
ss490548825	RosBREED_snp_sweet_cherry_Pp2_02164751	2	2164751	sweet		<lmxll>	Yes	No	Yes	2	4.936		-	-		2	4.718		<lmxll>	Yes	No	Yes	2	5.345		-	-		2	9.277
ss490548829	RosBREED_snp_sweet_cherry_Pp2_02184078	2	2184078	sweet		-	No	No	No	-	-		-	-		-	-		-	No	No	No	-	-		-	-		-	-
ss490548833	RosBREED_snp_sweet_cherry_Pp2_02274343	2	2274343	sweet		-	No	No	No	-	-		-	-		-	-		-	No	No	No	-	-		-	-		-	-
ss490548837	RosBREED_snp_sweet_cherry_Pp2_02279047	2	2279047	sweet		-	No	No	No	-	-		-	-		-	-		-	No	No	No	-	-		-	-		-	-
ss490548841	RosBREED_snp_sweet_cherry_Pp2_02373744	2	2373744	sweet		-	No	No	No	-	-		-	-		-	-		<lmxll>	Yes	No	Yes	2	6.186		-	-		2	10.303
ss490548845	RosBREED_snp_sweet_cherry_Pp2_02397875	2	2397875	sweet		-	No	No	No	-	-		-	-		-	-		-	No	No	No	-	-		-	-		-	-
ss490547030	RosBREED_snp_tart_cherry_a_Pp2_02455486	2	2455486	sour	avium	-	No	No	No	-	-		-	-		-	-		-	No	No	No	-	-		-	-		-	-
ss490548849	RosBREED_snp_sweet_cherry_Pp2_02460293	2	2460293	sweet		-	No	No	No	-	-		-	-		-	-		-	No	No	No	-	-		-	-		-	-
ss490547034	RosBREED_snp_tart_cherry_f_Pp2_02589191	2	2589191	sour	fruticosa	-	No	No	No	-	-		-	-		-	-		-	No	No	No	-	-		-	-		-	-
ss490548853	RosBREED_snp_sweet_cherry_Pp2_02735391	2	2735391	sweet		-	No	No	No	-	-		-	-		-	-		-	No	No	No	-	-		-	-		-	-
ss490548857	RosBREED_snp_sweet_cherry_Pp2_02791311	2	2791311	sweet		-	No	No	No	-	-		-	-		-	-		-	No	No	No	-	-		-	-		-	-
ss490548861	RosBREED_snp_sweet_cherry_Pp2_02840304	2	2840304	sweet		-	No	No	No	-	-		-	-		-	-		-	No	No	No	-	-		-	-		-	-
ss490547037	RosBREED_snp_tart_cherry_f_Pp2_02891337	2	2891337	sour	fruticosa	-	No	No	No	-	-		-	-		-	-		-	No	No	No	-	-		-	-		-	-
ss490548865	RosBREED_snp_sweet_cherry_Pp2_02893333	2	2893333	sweet		-	No	No	No	-	-		-	-		-	-		-	No	No	No	-	-		-	-		-	-
ss490548869	RosBREED_snp_sweet_cherry_Pp2_02948405	2	2948405	sweet		<hkxhk>	Yes	Yes	Yes	-	-		-	-		-	-		-	Yes	Yes	Yes	-	-		-	-		-	-
ss490548873	RosBREED_snp_sweet_cherry_Pp2_02978259	2	2978259	sweet		-	No	No	No	-	-		-	-		-	-		-	No	No	No	-	-		-	-		-	-
ss490548877	RosBREED_snp_sweet_cherry_Pp2_03083271	2	3083271	sweet		-	No	No	No	-	-		-	-		-	-		-	No	No	No	-	-		-	-		-	-
ss490548881	RosBREED_snp_sweet_cherry_Pp2_03132577	2	3132577	sweet		-	No	No	No	-	-		-	-		-	-		-	No	No	No	-	-		-	-		-	-
ss490547041	RosBREED_snp_tart_cherry_a_Pp2_03140319	2	3140319	sour	avium	-	No	No	No	-	-		-	-		-	-		-	No	No	No	-	-		-	-		-	-
ss490548884	RosBREED_snp_sweet_cherry_Pp2_03174624	2	3174624	sweet		-	No	No	No	-	-		-	-		-	-		-	No	No	No	-	-		-	-		-	-
ss490548888	RosBREED_snp_sweet_cherry_Pp2_03229768	2	3229768	sweet		-	No	No	No	-	-		-	-		-	-		<nnxnp>	No	Yes	Yes	-	-		2	63.08		-	-
ss490547045	RosBREED_snp_tart_cherry_a_Pp2_03286394	2	3286394	sour	avium	-	No	No	No	-	-		-	-		-	-		-	No	No	No	-	-		-	-		-	-
ss490548892	RosBREED_snp_sweet_cherry_Pp2_03396708	2	3396708	sweet		<lmxll>	Yes	No	Yes	2	13.022		-	-		-	-		<hkxhk>	Yes	Yes	Yes	-	-		-	-		-	-
ss490548896	RosBREED_snp_sweet_cherry_Pp2_03429743	2	3429743	sweet		-	No	No	No	-	-		-	-		-	-		-	No	No	No	-	-		-	-		-	-
ss490548900	RosBREED_snp_sweet_cherry_Pp2_03488474	2	3488474	sweet		<nnxnp>	No	Yes	Yes	-	-		2	14.601		2	15.903		<hkxhk>	Yes	Yes	Yes	-	-		-	-		2	9.667
ss490548904	RosBREED_snp_sweet_cherry_Pp2_03767501	2	3767501	sweet		-	No	No	No	-	-		-	-		-	-		-	No	No	No	-	-		-	-		-	-
ss490547049	RosBREED_snp_tart_cherry_f_Pp2_03767817	2	3767817	sour	fruticosa	-	No	No	No	-	-		-	-		-	-		-	No	No	No	-	-		-	-		-	-
ss490547053	RosBREED_snp_tart_cherry_a_Pp2_03897197	2	3897197	sour	avium	-	No	No	No	-	-		-	-		-	-		-	No	No	No	-	-		-	-		-	-
ss490548908	RosBREED_snp_sweet_cherry_Pp2_03919954	2	3919954	sweet		-	No	No	No	-	-		-	-		-	-		-	No	No	No	-	-		-	-		-	-
ss490548912	RosBREED_snp_sweet_cherry_Pp2_04034925	2	4034925	sweet		-	No	No	No	-	-		-	-		-	-		-	No	No	No	-	-		-	-		-	-
ss490548916	RosBREED_snp_sweet_cherry_Pp2_04230797	2	4230797	sweet		-	No	No	No	-	-		-	-		-	-		<lmxll>	Yes	No	Yes	2	10.391		-	-		2	14.788
ss490547057	RosBREED_snp_tart_cherry_f_Pp2_04236978	2	4236978	sour	fruticosa	-	No	No	No	-	-		-	-		-	-		-	No	No	No	-	-		-	-		-	-
ss490548920	RosBREED_snp_sweet_cherry_Pp2_04354053	2	4354053	sweet		-	No	No	No	-	-		-	-		-	-		<nnxnp>	No	Yes	Yes	-	-		2	59.686		2	0
ss490548924	RosBREED_snp_sweet_cherry_Pp2_04801902	2	4801902	sweet		-	No	No	No	-	-		-	-		-	-		-	No	No	No	-	-		-	-		-	-
ss490548928	RosBREED_snp_sweet_cherry_Pp2_04953599	2	4953599	sweet		-	No	No	No	-	-		-	-		-	-		<lmxll>	Yes	No	Yes	2	10.391		-	-		2	14.788
ss490547061	RosBREED_snp_tart_cherry_a_Pp2_04976130	2	4976130	sour	avium	-	No	No	No	-	-		-	-		-	-		-	No	No	No	-	-		-	-		-	-
ss490548932	RosBREED_snp_sweet_cherry_Pp2_05031200	2	5031200	sweet		-	No	No	No	-	-		-	-		-	-		-	No	No	No	-	-		-	-		-	-
ss490547065	RosBREED_snp_tart_cherry_f_Pp2_05468214	2	5468214	sour	fruticosa	-	No	No	No	-	-		-	-		-	-		-	No	No	No	-	-		-	-		-	-
ss490548935	RosBREED_snp_sweet_cherry_Pp2_05493845	2	5493845	sweet		-	No	No	No	-	-		-	-		-	-		<nnxnp>	No	Yes	Yes	-	-		2	54.662		2	5.168
ss490547069	RosBREED_snp_tart_cherry_a_Pp2_05562767	2	5562767	sour	avium	-	No	No	No	-	-		-	-		-	-		-	No	No	No	-	-		-	-		-	-
ss490547073	RosBREED_snp_tart_cherry_f_Pp2_05566363	2	5566363	sour	fruticosa	-	No	No	No	-	-		-	-		-	-		-	No	No	No	-	-		-	-		-	-
ss490548939	RosBREED_snp_sweet_cherry_Pp2_05637269	2	5637269	sweet		<nnxnp>	No	Yes	Yes	-	-		2	18.167		2	19.071		-	No	No	No	-	-		-	-		-	-
ss490548943	RosBREED_snp_sweet_cherry_Pp2_05865200	2	5865200	sweet		-	No	No	No	-	-		-	-		-	-		-	No	No	No	-	-		-	-		-	-
ss490548947	RosBREED_snp_sweet_cherry_Pp2_05959570	2	5959570	sweet		-	No	No	No	-	-		-	-		-	-		-	No	No	No	-	-		-	-		-	-
ss490547077	RosBREED_snp_tart_cherry_a_Pp2_06118657	2	6118657	sour	avium	-	No	No	No	-	-		-	-		-	-		-	No	No	No	-	-		-	-		-	-
ss490548951	RosBREED_snp_sweet_cherry_Pp2_06145696	2	6145696	sweet		-	No	No	No	-	-		-	-		-	-		-	No	No	No	-	-		-	-		-	-
ss490547081	RosBREED_snp_tart_cherry_f_Pp2_06422377	2	6422377	sour	fruticosa	-	No	No	No	-	-		-	-		-	-		-	No	No	No	-	-		-	-		-	-
ss490547084	RosBREED_snp_tart_cherry_f_Pp2_06840911	2	6840911	sour	fruticosa	-	No	No	No	-	-		-	-		-	-		-	No	No	No	-	-		-	-		-	-
ss490548954	RosBREED_snp_sweet_cherry_Pp2_06844099	2	6844099	sweet		-	No	No	No	-	-		-	-		-	-		-	No	No	No	-	-		-	-		-	-
ss490547088	RosBREED_snp_tart_cherry_a_Pp2_06884202	2	6884202	sour	avium	-	No	No	No	-	-		-	-		-	-		-	No	No	No	-	-		-	-		-	-
ss490548958	RosBREED_snp_sweet_cherry_Pp2_07206734	2	7206734	sweet		-	No	No	No	-	-		-	-		-	-		-	No	No	No	-	-		-	-		-	-
ss490548962	RosBREED_snp_sweet_cherry_Pp2_07280500	2	7280500	sweet		<nnxnp>	No	Yes	Yes	-	-		2	18.726		2	20.337		-	Yes	No	Yes	-	-		-	-		-	-
ss490548966	RosBREED_snp_sweet_cherry_Pp2_07383541	2	7383541	sweet		-	No	No	No	-	-		-	-		-	-		-	No	No	No	-	-		-	-		-	-
ss490547092	RosBREED_snp_tart_cherry_a_Pp2_07548460	2	7548460	sour	avium	-	No	No	No	-	-		-	-		-	-		-	No	No	No	-	-		-	-		-	-
ss490548970	RosBREED_snp_sweet_cherry_Pp2_07586083	2	7586083	sweet		-	No	No	No	-	-		-	-		-	-		-	No	No	No	-	-		-	-		-	-
ss490548973	RosBREED_snp_sweet_cherry_Pp2_07732154	2	7732154	sweet		-	No	No	No	-	-		-	-		-	-		-	No	No	No	-	-		-	-		-	-
ss490548977	RosBREED_snp_sweet_cherry_Pp2_08314945	2	8314945	sweet		-	No	No	No	-	-		-	-		-	-		-	No	No	No	-	-		-	-		-	-
ss490547096	RosBREED_snp_tart_cherry_a_Pp2_09020298	2	9020298	sour	avium	-	No	No	No	-	-		-	-		-	-		<hkxhk>	Yes	Yes	Yes	-	-		-	-		-	-
ss490548981	RosBREED_snp_sweet_cherry_Pp2_09036029	2	9036029	sweet		-	No	No	No	-	-		-	-		-	-		-	No	No	No	-	-		-	-		-	-
ss490558853	RosCOS0541-193_snp_sweet_cherry_Pp2_09280363	2	9280363	sweet		-	No	No	No	-	-		-	-		-	-		-	No	No	No	-	-		-	-		-	-
ss490558856	RosCOS0541-248_snp_sweet_cherry_Pp2_09280420	2	9280420	sweet		-	No	No	No	-	-		-	-		-	-		<lmxll>	Yes	No	Yes	2	2.525		-	-		2	6.419
ss490558859	RosCOS0541-317_snp_sweet_cherry_Pp2_09280498	2	9280498	sweet		-	No	No	No	-	-		-	-		-	-		<lmxll>	Yes	No	Yes	2	2.525		-	-		2	6.419
ss490558862	RosCOS0541-352_snp_sweet_cherry_Pp2_09280533	2	9280533	sweet		-	No	No	No	-	-		-	-		-	-		<lmxll>	Yes	No	Yes	2	2.525		-	-		2	6.419
ss490547100	RosBREED_snp_tart_cherry_f_Pp2_09283032	2	9283032	sour	fruticosa	-	No	No	No	-	-		-	-		-	-		-	No	No	No	-	-		-	-		-	-
ss490548985	RosBREED_snp_sweet_cherry_Pp2_09326868	2	9326868	sweet		-	No	No	No	-	-		-	-		-	-		-	No	No	No	-	-		-	-		-	-
ss490547104	RosBREED_snp_tart_cherry_a_Pp2_09334493	2	9334493	sour	avium	-	No	No	No	-	-		-	-		-	-		-	No	No	No	-	-		-	-		-	-
ss490548989	RosBREED_snp_sweet_cherry_Pp2_09498888	2	9498888	sweet		-	No	No	No	-	-		-	-		-	-		-	No	No	No	-	-		-	-		-	-
ss490547108	RosBREED_snp_tart_cherry_f_Pp2_09544081	2	9544081	sour	fruticosa	-	No	No	No	-	-		-	-		-	-		-	No	No	No	-	-		-	-		-	-
ss490559362	RosCOS3213-279_snp_sweet_cherry_Pp2_09583829	2	9583829	sweet		-	No	No	No	-	-		-	-		-	-		-	No	No	No	-	-		-	-		-	-
ss490548994	RosBREED_snp_sweet_cherry_Pp2_09649536	2	9649536	sweet		<lmxll>	Yes	No	Yes	-	-		-	-		-	-		<lmxll>	Yes	No	Yes	2	0		-	-		2	3.569
ss490548998	RosBREED_snp_sweet_cherry_Pp2_09815163	2	9815163	sweet		-	No	No	No	-	-		-	-		-	-		-	No	No	No	-	-		-	-		-	-
ss490549002	RosBREED_snp_sweet_cherry_Pp2_09918248	2	9918248	sweet		-	No	No	No	-	-		-	-		-	-		-	No	No	No	-	-		-	-		-	-
ss490549006	RosBREED_snp_sweet_cherry_Pp2_10027155	2	10027155	sweet		-	No	No	No	-	-		-	-		-	-		-	No	No	No	-	-		-	-		-	-
ss490547112	RosBREED_snp_tart_cherry_a_Pp2_10126214	2	10126214	sour	avium	-	No	No	No	-	-		-	-		-	-		-	No	No	No	-	-		-	-		-	-
ss490549010	RosBREED_snp_sweet_cherry_Pp2_10206351	2	10206351	sweet		-	No	No	No	-	-		-	-		-	-		-	No	No	No	-	-		-	-		-	-
ss490549014	RosBREED_snp_sweet_cherry_Pp2_10361223	2	10361223	sweet		-	No	No	No	-	-		-	-		-	-		-	No	No	No	-	-		-	-		-	-
ss490547116	RosBREED_snp_tart_cherry_f_Pp2_10372800	2	10372800	sour	fruticosa	-	No	No	No	-	-		-	-		-	-		-	No	No	No	-	-		-	-		-	-
ss490549018	RosBREED_snp_sweet_cherry_Pp2_10513499	2	10513499	sweet		-	No	No	No	-	-		-	-		-	-		-	No	No	No	-	-		-	-		-	-
ss490549022	RosBREED_snp_sweet_cherry_Pp2_10764094	2	10764094	sweet		-	No	No	No	-	-		-	-		-	-		-	No	No	No	-	-		-	-		-	-
ss490547120	RosBREED_snp_tart_cherry_a_Pp2_10889648	2	10889648	sour	avium	-	No	No	No	-	-		-	-		-	-		-	No	No	No	-	-		-	-		-	-
ss490547124	RosBREED_snp_tart_cherry_f_Pp2_10926389	2	10926389	sour	fruticosa	-	No	No	No	-	-		-	-		-	-		-	No	No	No	-	-		-	-		-	-
ss490549025	RosBREED_snp_sweet_cherry_Pp2_10930583	2	10930583	sweet		<lmxll>	Yes	No	Yes	2	16.459		-	-		2	16.424		<nnxnp>	No	Yes	Yes	-	-		2	48.784		2	11.635
ss490549029	RosBREED_snp_sweet_cherry_Pp2_11187571	2	11187571	sweet		-	No	No	No	-	-		-	-		-	-		-	Yes	Yes	Yes	-	-		-	-		-	-
ss490549033	RosBREED_snp_sweet_cherry_Pp2_11369130	2	11369130	sweet		<nnxnp>	No	Yes	Yes	-	-		-	-		-	-		-	No	No	No	-	-		-	-		-	-
ss490549037	RosBREED_snp_sweet_cherry_Pp2_11540955	2	11540955	sweet		<lmxll>	Yes	No	Yes	2	16.459		-	-		2	16.424		<nnxnp>	No	Yes	Yes	-	-		2	47.04		2	13.487
ss490547128	RosBREED_snp_tart_cherry_f_Pp2_11553870	2	11553870	sour	fruticosa	-	No	No	No	-	-		-	-		-	-		-	No	No	No	-	-		-	-		-	-
ss490549041	RosBREED_snp_sweet_cherry_Pp2_11678153	2	11678153	sweet		-	No	No	No	-	-		-	-		-	-		-	No	No	No	-	-		-	-		-	-
ss490549044	RosBREED_snp_sweet_cherry_Pp2_12094115	2	12094115	sweet		-	No	No	No	-	-		-	-		-	-		-	No	No	No	-	-		-	-		-	-
ss490547132	RosBREED_snp_tart_cherry_f_Pp2_12231499	2	12231499	sour	fruticosa	-	No	No	No	-	-		-	-		-	-		-	No	No	No	-	-		-	-		-	-
ss490549048	RosBREED_snp_sweet_cherry_Pp2_12244944	2	12244944	sweet		<lmxll>	Yes	No	Yes	2	18.705		-	-		2	18.728		-	No	No	No	-	-		-	-		-	-
ss490547135	RosBREED_snp_tart_cherry_a_Pp2_12247320	2	12247320	sour	avium	-	No	No	No	-	-		-	-		-	-		-	No	No	No	-	-		-	-		-	-
ss490549052	RosBREED_snp_sweet_cherry_Pp2_12407490	2	12407490	sweet		<lmxll>	Yes	No	Yes	2	19.857		-	-		2	19.878		<hkxhk>	Yes	Yes	Yes	-	-		-	-		2	19.297
ss490559387	RosCOS3437-187_snp_sweet_cherry_Pp2_12407957	2	12407957	sweet		-	No	No	No	-	-		-	-		-	-		-	No	No	No	-	-		-	-		-	-
ss490559390	RosCOS3437-232_snp_sweet_cherry_Pp2_12408002	2	12408002	sweet		<lmxll>	Yes	No	Yes	2	19.857		-	-		2	19.878		<hkxhk>	Yes	Yes	Yes	-	-		-	-		2	19.297
ss490549056	RosBREED_snp_sweet_cherry_Pp2_12556512	2	12556512	sweet		-	No	No	No	-	-		-	-		-	-		-	No	No	No	-	-		-	-		-	-
ss490549060	RosBREED_snp_sweet_cherry_Pp2_12703201	2	12703201	sweet		-	No	No	No	-	-		-	-		-	-		-	No	No	No	-	-		-	-		-	-
ss490547139	RosBREED_snp_tart_cherry_a_Pp2_12806308	2	12806308	sour	avium	<lmxll>	Yes	No	Yes	2	22.169		-	-		2	22.121		-	No	No	No	-	-		-	-		-	-
ss490549064	RosBREED_snp_sweet_cherry_Pp2_12857631	2	12857631	sweet		-	No	No	No	-	-		-	-		-	-		<nnxnp>	No	Yes	Yes	-	-		8	72.158		-	-
ss490549068	RosBREED_snp_sweet_cherry_Pp2_12979073	2	12979073	sweet		-	No	No	No	-	-		-	-		-	-		-	No	No	No	-	-		-	-		-	-
ss490549072	RosBREED_snp_sweet_cherry_Pp2_13127387	2	13127387	sweet		-	No	No	No	-	-		-	-		-	-		-	No	No	No	-	-		-	-		-	-
ss490547143	RosBREED_snp_tart_cherry_a_Pp2_13132856	2	13132856	sour	avium	-	No	No	No	-	-		-	-		-	-		-	No	No	No	-	-		-	-		-	-
ss490549077	RosBREED_snp_sweet_cherry_Pp2_13301587	2	13301587	sweet		<hkxhk>	Yes	Yes	Yes	-	-		-	-		5	26.305		-	No	No	No	-	-		-	-		-	-
ss490549081	RosBREED_snp_sweet_cherry_Pp2_13420149	2	13420149	sweet		-	No	No	No	-	-		-	-		-	-		-	No	No	No	-	-		-	-		-	-
ss490549085	RosBREED_snp_sweet_cherry_Pp2_13626579	2	13626579	sweet		-	No	No	No	-	-		-	-		-	-		-	No	No	No	-	-		-	-		-	-
ss490547146	RosBREED_snp_tart_cherry_f_Pp2_13629048	2	13629048	sour	fruticosa	-	No	No	No	-	-		-	-		-	-		-	No	No	No	-	-		-	-		-	-
ss490549089	RosBREED_snp_sweet_cherry_Pp2_13718201	2	13718201	sweet		-	No	No	No	-	-		-	-		-	-		-	No	No	No	-	-		-	-		-	-
ss490547150	RosBREED_snp_tart_cherry_a_Pp2_13737685	2	13737685	sour	avium	-	No	No	No	-	-		-	-		-	-		-	No	No	No	-	-		-	-		-	-
ss490549093	RosBREED_snp_sweet_cherry_Pp2_13874082	2	13874082	sweet		-	No	No	No	-	-		-	-		-	-		-	No	No	No	-	-		-	-		-	-
ss490547154	RosBREED_snp_tart_cherry_f_Pp2_13957321	2	13957321	sour	fruticosa	-	No	No	No	-	-		-	-		-	-		-	No	No	No	-	-		-	-		-	-
ss490549097	RosBREED_snp_sweet_cherry_Pp2_13965950	2	13965950	sweet		-	No	No	No	-	-		-	-		-	-		-	No	No	No	-	-		-	-		-	-
ss490549101	RosBREED_snp_sweet_cherry_Pp2_14031690	2	14031690	sweet		-	No	No	No	-	-		-	-		-	-		-	No	No	No	-	-		-	-		-	-
ss490549105	RosBREED_snp_sweet_cherry_Pp2_14164825	2	14164825	sweet		-	No	No	No	-	-		-	-		-	-		-	No	No	No	-	-		-	-		-	-
ss490549109	RosBREED_snp_sweet_cherry_Pp2_14255547	2	14255547	sweet		<lmxll>	Yes	No	Yes	2	24.488		-	-		2	24.43		<hkxhk>	Yes	Yes	Yes	-	-		-	-		2	26.892
ss490549113	RosBREED_snp_sweet_cherry_Pp2_14418902	2	14418902	sweet		-	No	No	No	-	-		-	-		-	-		-	No	No	No	-	-		-	-		-	-
ss490547158	RosBREED_snp_tart_cherry_a_Pp2_14471355	2	14471355	sour	avium	<lmxll>	Yes	No	Yes	2	24.488		-	-		2	24.43		<hkxhk>	Yes	Yes	Yes	-	-		-	-		2	28.247
ss490549117	RosBREED_snp_sweet_cherry_Pp2_14586141	2	14586141	sweet		-	No	No	No	-	-		-	-		-	-		-	No	No	No	-	-		-	-		-	-
ss490547160	RosBREED_snp_tart_cherry_f_Pp2_14691461	2	14691461	sour	fruticosa	-	No	No	No	-	-		-	-		-	-		-	No	No	No	-	-		-	-		-	-
ss490549121	RosBREED_snp_sweet_cherry_Pp2_14725827	2	14725827	sweet		-	No	No	No	-	-		-	-		-	-		-	No	No	No	-	-		-	-		-	-
ss490549125	RosBREED_snp_sweet_cherry_Pp2_14819570	2	14819570	sweet		-	No	No	No	-	-		-	-		-	-		-	No	No	No	-	-		-	-		-	-
ss490549129	RosBREED_snp_sweet_cherry_Pp2_14890754	2	14890754	sweet		-	No	No	No	-	-		-	-		-	-		-	No	No	No	-	-		-	-		-	-
ss490549134	RosBREED_snp_sweet_cherry_Pp2_14922462	2	14922462	sweet		-	No	No	No	-	-		-	-		-	-		-	No	No	No	-	-		-	-		-	-
ss490549138	RosBREED_snp_sweet_cherry_Pp2_14926622	2	14926622	sweet		-	No	No	No	-	-		-	-		-	-		<hkxhk>	Yes	Yes	Yes	-	-		-	-		2	28.942
ss490549141	RosBREED_snp_sweet_cherry_Pp2_14937572	2	14937572	sweet		-	No	No	No	-	-		-	-		-	-		-	No	No	No	-	-		-	-		-	-
ss490547164	RosBREED_snp_tart_cherry_f_Pp2_14942944	2	14942944	sour	fruticosa	-	No	No	No	-	-		-	-		-	-		-	No	No	No	-	-		-	-		-	-
ss490549145	RosBREED_snp_sweet_cherry_Pp2_14988089	2	14988089	sweet		-	No	No	No	-	-		-	-		-	-		-	No	No	No	-	-		-	-		-	-
ss490549149	RosBREED_snp_sweet_cherry_Pp2_14992921	2	14992921	sweet		-	No	No	No	-	-		-	-		-	-		-	No	No	No	-	-		-	-		-	-
ss490549153	RosBREED_snp_sweet_cherry_Pp2_14993603	2	14993603	sweet		-	No	No	No	-	-		-	-		-	-		-	No	No	No	-	-		-	-		-	-
ss490549157	RosBREED_snp_sweet_cherry_Pp2_14993957	2	14993957	sweet		-	No	No	No	-	-		-	-		-	-		-	No	No	No	-	-		-	-		-	-
ss490549161	RosBREED_snp_sweet_cherry_Pp2_15040326	2	15040326	sweet		-	No	No	No	-	-		-	-		-	-		<hkxhk>	Yes	Yes	Yes	-	-		-	-		2	28.942
ss490549164	RosBREED_snp_sweet_cherry_Pp2_15056054	2	15056054	sweet		-	No	No	No	-	-		-	-		-	-		-	No	No	No	-	-		-	-		-	-
ss490549168	RosBREED_snp_sweet_cherry_Pp2_15063804	2	15063804	sweet		-	No	No	No	-	-		-	-		-	-		-	No	No	No	-	-		-	-		-	-
ss490549172	RosBREED_snp_sweet_cherry_Pp2_15084429	2	15084429	sweet		<lmxll>	Yes	No	Yes	2	26.806		-	-		2	26.734		<lmxll>	Yes	No	Yes	2	20.645		-	-		2	26.859
ss490549176	RosBREED_snp_sweet_cherry_Pp2_15090036	2	15090036	sweet		-	No	No	No	-	-		-	-		-	-		<lmxll>	Yes	No	Yes	2	20.645		-	-		2	26.859
ss490547168	RosBREED_snp_tart_cherry_a_Pp2_15098521	2	15098521	sour	avium	-	No	No	No	-	-		-	-		-	-		-	No	No	No	-	-		-	-		-	-
ss490549180	RosBREED_snp_sweet_cherry_Pp2_15099653	2	15099653	sweet		-	No	No	No	-	-		-	-		-	-		-	No	No	No	-	-		-	-		-	-
ss490549184	RosBREED_snp_sweet_cherry_Pp2_15127760	2	15127760	sweet		-	No	No	No	-	-		-	-		-	-		-	No	No	No	-	-		-	-		-	-
ss490549187	RosBREED_snp_sweet_cherry_Pp2_15129278	2	15129278	sweet		-	No	No	No	-	-		-	-		-	-		-	No	No	No	-	-		-	-		-	-
ss490549192	RosBREED_snp_sweet_cherry_Pp2_15162260	2	15162260	sweet		-	No	No	No	-	-		-	-		-	-		-	No	No	No	-	-		-	-		-	-
ss490549196	RosBREED_snp_sweet_cherry_Pp2_15172649	2	15172649	sweet		-	No	No	No	-	-		-	-		-	-		-	No	No	No	-	-		-	-		-	-
ss490549200	RosBREED_snp_sweet_cherry_Pp2_15181737	2	15181737	sweet		-	No	No	No	-	-		-	-		-	-		<lmxll>	Yes	No	Yes	1	67.483		-	-		1	66.983
ss490549204	RosBREED_snp_sweet_cherry_Pp2_15183166	2	15183166	sweet		-	No	No	No	-	-		-	-		-	-		-	No	No	No	-	-		-	-		-	-
ss490549208	RosBREED_snp_sweet_cherry_Pp2_15205381	2	15205381	sweet		<lmxll>	Yes	No	Yes	-	-		-	-		-	-		-	Yes	No	Yes	-	-		-	-		-	-
ss490549212	RosBREED_snp_sweet_cherry_Pp2_15333768	2	15333768	sweet		<nnxnp>	No	Yes	Yes	-	-		-	-		-	-		-	No	No	No	-	-		-	-		-	-
ss490549216	RosBREED_snp_sweet_cherry_Pp2_15337787	2	15337787	sweet		-	No	No	No	-	-		-	-		-	-		-	No	No	No	-	-		-	-		-	-
ss490549219	RosBREED_snp_sweet_cherry_Pp2_15355971	2	15355971	sweet		-	No	No	No	-	-		-	-		-	-		<hkxhk>	Yes	Yes	Yes	-	-		-	-		2	29.716
ss490549223	RosBREED_snp_sweet_cherry_Pp2_15363719	2	15363719	sweet		-	No	No	No	-	-		-	-		-	-		-	No	No	No	-	-		-	-		-	-
ss490549227	RosBREED_snp_sweet_cherry_Pp2_15372418	2	15372418	sweet		-	No	No	No	-	-		-	-		-	-		<hkxhk>	Yes	Yes	Yes	-	-		-	-		2	29.716
ss490549231	RosBREED_snp_sweet_cherry_Pp2_15436998	2	15436998	sweet		-	No	No	No	-	-		-	-		-	-		-	No	No	No	-	-		-	-		-	-
ss490549235	RosBREED_snp_sweet_cherry_Pp2_15445458	2	15445458	sweet		-	No	No	No	-	-		-	-		-	-		-	No	No	No	-	-		-	-		-	-
ss490547172	RosBREED_snp_tart_cherry_a_Pp2_15481889	2	15481889	sour	avium	-	No	No	No	-	-		-	-		-	-		-	No	No	No	-	-		-	-		-	-
ss490549238	RosBREED_snp_sweet_cherry_Pp2_15492297	2	15492297	sweet		<lmxll>	Yes	No	Yes	2	27.96		-	-		2	27.89		-	No	No	No	-	-		-	-		-	-
ss490549242	RosBREED_snp_sweet_cherry_Pp2_15543325	2	15543325	sweet		-	No	No	No	-	-		-	-		-	-		-	No	No	No	-	-		-	-		-	-
ss490549246	RosBREED_snp_sweet_cherry_Pp2_15550089	2	15550089	sweet		-	No	No	No	-	-		-	-		-	-		-	No	No	No	-	-		-	-		-	-
ss490549250	RosBREED_snp_sweet_cherry_Pp2_15566182	2	15566182	sweet		-	No	No	No	-	-		-	-		-	-		-	No	No	No	-	-		-	-		-	-
ss490547176	RosBREED_snp_tart_cherry_f_Pp2_15584458	2	15584458	sour	fruticosa	-	No	No	No	-	-		-	-		-	-		-	No	No	No	-	-		-	-		-	-
ss490547180	RosBREED_snp_tart_cherry_a_Pp2_15595336	2	15595336	sour	avium	-	No	No	No	-	-		-	-		-	-		-	No	No	No	-	-		-	-		-	-
ss490549254	RosBREED_snp_sweet_cherry_Pp2_15598480	2	15598480	sweet		-	No	No	No	-	-		-	-		-	-		-	No	No	No	-	-		-	-		-	-
ss490549258	RosBREED_snp_sweet_cherry_Pp2_15624043	2	15624043	sweet		<lmxll>	Yes	No	Yes	2	30.279		-	-		2	30.208		<hkxhk>	Yes	Yes	Yes	-	-		-	-		2	31.915
ss490547184	RosBREED_snp_tart_cherry_f_Pp2_15633008	2	15633008	sour	fruticosa	-	No	No	No	-	-		-	-		-	-		-	No	No	No	-	-		-	-		-	-
ss490549262	RosBREED_snp_sweet_cherry_Pp2_15643595	2	15643595	sweet		-	No	No	No	-	-		-	-		-	-		-	No	No	No	-	-		-	-		-	-
ss490549266	RosBREED_snp_sweet_cherry_Pp2_15649212	2	15649212	sweet		-	No	No	No	-	-		-	-		-	-		-	No	No	No	-	-		-	-		-	-
ss490549270	RosBREED_snp_sweet_cherry_Pp2_15658996	2	15658996	sweet		-	No	No	No	-	-		-	-		-	-		-	No	No	No	-	-		-	-		-	-
ss490549274	RosBREED_snp_sweet_cherry_Pp2_15676419	2	15676419	sweet		-	No	No	No	-	-		-	-		-	-		-	No	No	No	-	-		-	-		-	-
ss490549278	RosBREED_snp_sweet_cherry_Pp2_15711952	2	15711952	sweet		<lmxll>	Yes	No	Yes	2	30.279		-	-		2	30.208		<hkxhk>	Yes	Yes	Yes	-	-		-	-		2	31.915
ss490549283	RosBREED_snp_sweet_cherry_Pp2_15733020	2	15733020	sweet		-	No	No	No	-	-		-	-		-	-		-	No	No	No	-	-		-	-		-	-
ss490549287	RosBREED_snp_sweet_cherry_Pp2_15747822	2	15747822	sweet		<lmxll>	Yes	No	Yes	2	31.458		-	-		2	31.381		<hkxhk>	Yes	Yes	Yes	-	-		-	-		2	32.834
ss490549291	RosBREED_snp_sweet_cherry_Pp2_15763425	2	15763425	sweet		-	No	No	No	-	-		-	-		-	-		-	No	No	No	-	-		-	-		-	-
ss490549295	RosBREED_snp_sweet_cherry_Pp2_15778222	2	15778222	sweet		-	No	No	No	-	-		-	-		-	-		-	No	No	No	-	-		-	-		-	-
ss490549299	RosBREED_snp_sweet_cherry_Pp2_15779836	2	15779836	sweet		-	No	No	No	-	-		-	-		-	-		-	No	No	No	-	-		-	-		-	-
ss490549303	RosBREED_snp_sweet_cherry_Pp2_15792565	2	15792565	sweet		-	No	No	No	-	-		-	-		-	-		-	No	No	No	-	-		-	-		-	-
ss490547187	RosBREED_snp_tart_cherry_a_Pp2_15797920	2	15797920	sour	avium	-	No	No	No	-	-		-	-		-	-		-	No	No	No	-	-		-	-		-	-
ss490549307	RosBREED_snp_sweet_cherry_Pp2_15811667	2	15811667	sweet		-	No	No	No	-	-		-	-		-	-		-	No	No	No	-	-		-	-		-	-
ss490549311	RosBREED_snp_sweet_cherry_Pp2_15846482	2	15846482	sweet		-	No	No	No	-	-		-	-		-	-		-	No	No	No	-	-		-	-		-	-
ss490549315	RosBREED_snp_sweet_cherry_Pp2_15857352	2	15857352	sweet		-	No	No	No	-	-		-	-		-	-		-	No	No	No	-	-		-	-		-	-
ss490547191	RosBREED_snp_tart_cherry_a_Pp2_15863936	2	15863936	sour	avium	-	No	No	No	-	-		-	-		-	-		-	No	No	No	-	-		-	-		-	-
ss490547196	RosBREED_snp_tart_cherry_f_Pp2_15870044	2	15870044	sour	fruticosa	-	No	No	No	-	-		-	-		-	-		-	No	No	No	-	-		-	-		-	-
ss490549319	RosBREED_snp_sweet_cherry_Pp2_15873315	2	15873315	sweet		-	No	No	No	-	-		-	-		-	-		-	No	No	No	-	-		-	-		-	-
ss490549323	RosBREED_snp_sweet_cherry_Pp2_15873418	2	15873418	sweet		-	No	No	No	-	-		-	-		-	-		-	No	No	No	-	-		-	-		-	-
ss490549327	RosBREED_snp_sweet_cherry_Pp2_15874128	2	15874128	sweet		-	No	No	No	-	-		-	-		-	-		-	No	No	No	-	-		-	-		-	-
ss490549331	RosBREED_snp_sweet_cherry_Pp2_15894385	2	15894385	sweet		-	No	No	No	-	-		-	-		-	-		-	No	No	No	-	-		-	-		-	-
ss490549335	RosBREED_snp_sweet_cherry_Pp2_15894441	2	15894441	sweet		-	No	No	No	-	-		-	-		-	-		-	No	No	No	-	-		-	-		-	-
ss490549338	RosBREED_snp_sweet_cherry_Pp2_15931850	2	15931850	sweet		-	No	No	No	-	-		-	-		-	-		-	No	No	No	-	-		-	-		-	-
ss490549342	RosBREED_snp_sweet_cherry_Pp2_15942730	2	15942730	sweet		-	No	No	No	-	-		-	-		-	-		-	No	No	No	-	-		-	-		-	-
ss490549346	RosBREED_snp_sweet_cherry_Pp2_15962573	2	15962573	sweet		-	No	No	No	-	-		-	-		-	-		-	No	No	No	-	-		-	-		-	-
ss490549350	RosBREED_snp_sweet_cherry_Pp2_15983230	2	15983230	sweet		-	No	No	No	-	-		-	-		-	-		-	No	No	No	-	-		-	-		-	-
ss490549354	RosBREED_snp_sweet_cherry_Pp2_15989672	2	15989672	sweet		-	No	No	No	-	-		-	-		-	-		-	No	No	No	-	-		-	-		-	-
ss490549358	RosBREED_snp_sweet_cherry_Pp2_15989910	2	15989910	sweet		-	No	No	No	-	-		-	-		-	-		-	No	No	No	-	-		-	-		-	-
ss490549362	RosBREED_snp_sweet_cherry_Pp2_16004575	2	16004575	sweet		-	No	No	No	-	-		-	-		-	-		-	No	No	No	-	-		-	-		-	-
ss490547200	RosBREED_snp_tart_cherry_f_Pp2_16005866	2	16005866	sour	fruticosa	-	No	No	No	-	-		-	-		-	-		-	No	No	No	-	-		-	-		-	-
ss490549366	RosBREED_snp_sweet_cherry_Pp2_16083823	2	16083823	sweet		-	No	No	No	-	-		-	-		-	-		-	No	No	No	-	-		-	-		-	-
ss490549371	RosBREED_snp_sweet_cherry_Pp2_16098817	2	16098817	sweet		-	No	No	No	-	-		-	-		-	-		<hkxhk>	Yes	Yes	Yes	-	-		-	-		2	34.202
ss490549375	RosBREED_snp_sweet_cherry_Pp2_16099824	2	16099824	sweet		-	No	No	No	-	-		-	-		-	-		-	No	No	No	-	-		-	-		-	-
ss490547204	RosBREED_snp_tart_cherry_a_Pp2_16111179	2	16111179	sour	avium	-	No	No	No	-	-		-	-		-	-		-	No	No	No	-	-		-	-		-	-
ss490549379	RosBREED_snp_sweet_cherry_Pp2_16118423	2	16118423	sweet		-	No	No	No	-	-		-	-		-	-		<hkxhk>	Yes	Yes	Yes	-	-		-	-		2	34.202
ss490549383	RosBREED_snp_sweet_cherry_Pp2_16142700	2	16142700	sweet		<lmxll>	Yes	No	Yes	2	36.23		-	-		2	36.141		-	No	No	No	-	-		-	-		-	-
ss490549387	RosBREED_snp_sweet_cherry_Pp2_16145429	2	16145429	sweet		-	No	No	No	-	-		-	-		-	-		-	No	No	No	-	-		-	-		-	-
ss490549391	RosBREED_snp_sweet_cherry_Pp2_16180349	2	16180349	sweet		-	No	No	No	-	-		-	-		-	-		-	No	No	No	-	-		-	-		-	-
ss490549395	RosBREED_snp_sweet_cherry_Pp2_16186079	2	16186079	sweet		-	No	No	No	-	-		-	-		-	-		<hkxhk>	Yes	Yes	Yes	-	-		-	-		2	36.732
ss490549399	RosBREED_snp_sweet_cherry_Pp2_16200991	2	16200991	sweet		-	No	No	No	-	-		-	-		-	-		-	No	No	No	-	-		-	-		-	-
ss490549403	RosBREED_snp_sweet_cherry_Pp2_16214114	2	16214114	sweet		-	No	No	No	-	-		-	-		-	-		<nnxnp>	No	Yes	Yes	-	-		2	25.37		2	37.734
ss490549403	RosBREED_snp_sweet_cherry_Pp2_16214114	2	16214114	sweet		-	No	No	No	-	-		-	-		-	-		<nnxnp>	No	Yes	Yes	-	-		2	25.37		2	37.734
ss490549407	RosBREED_snp_sweet_cherry_Pp2_16219803	2	16219803	sweet		-	No	No	No	-	-		-	-		-	-		-	No	No	No	-	-		-	-		-	-
ss490549411	RosBREED_snp_sweet_cherry_Pp2_16229065	2	16229065	sweet		-	No	No	No	-	-		-	-		-	-		-	No	No	No	-	-		-	-		-	-
ss490549415	RosBREED_snp_sweet_cherry_Pp2_16234939	2	16234939	sweet		-	No	No	No	-	-		-	-		-	-		-	No	No	No	-	-		-	-		-	-
ss490549419	RosBREED_snp_sweet_cherry_Pp2_16361633	2	16361633	sweet		-	No	No	No	-	-		-	-		-	-		-	No	No	No	-	-		-	-		-	-
ss490549423	RosBREED_snp_sweet_cherry_Pp2_16486918	2	16486918	sweet		-	No	No	No	-	-		-	-		-	-		-	No	No	No	-	-		-	-		-	-
ss490549427	RosBREED_snp_sweet_cherry_Pp2_16493862	2	16493862	sweet		-	No	No	No	-	-		-	-		-	-		-	No	No	No	-	-		-	-		-	-
ss490549431	RosBREED_snp_sweet_cherry_Pp2_16504342	2	16504342	sweet		-	No	No	No	-	-		-	-		-	-		-	No	No	No	-	-		-	-		-	-
ss490547212	RosBREED_snp_tart_cherry_f_Pp2_16519837	2	16519837	sour	fruticosa	-	No	No	No	-	-		-	-		-	-		-	No	No	No	-	-		-	-		-	-
ss490549435	RosBREED_snp_sweet_cherry_Pp2_16530061	2	16530061	sweet		-	No	No	No	-	-		-	-		-	-		-	No	No	No	-	-		-	-		-	-
ss490549439	RosBREED_snp_sweet_cherry_Pp2_16541474	2	16541474	sweet		-	No	No	No	-	-		-	-		-	-		-	No	No	No	-	-		-	-		-	-
ss490547215	RosBREED_snp_tart_cherry_a_Pp2_16542801	2	16542801	sour	avium	-	No	No	No	-	-		-	-		-	-		-	No	No	No	-	-		-	-		-	-
ss490549443	RosBREED_snp_sweet_cherry_Pp2_16550340	2	16550340	sweet		-	No	No	No	-	-		-	-		-	-		<nnxnp>	No	Yes	Yes	-	-		2	23.778		2	40.276
ss490549447	RosBREED_snp_sweet_cherry_Pp2_16581454	2	16581454	sweet		-	No	No	No	-	-		-	-		-	-		-	No	No	No	-	-		-	-		-	-
ss490549451	RosBREED_snp_sweet_cherry_Pp2_16583654	2	16583654	sweet		-	No	No	No	-	-		-	-		-	-		-	No	No	No	-	-		-	-		-	-
ss490549455	RosBREED_snp_sweet_cherry_Pp2_16585549	2	16585549	sweet		-	No	No	No	-	-		-	-		-	-		-	No	No	No	-	-		-	-		-	-
ss490549459	RosBREED_snp_sweet_cherry_Pp2_16590935	2	16590935	sweet		-	No	No	No	-	-		-	-		-	-		-	No	No	No	-	-		-	-		-	-
ss490549463	RosBREED_snp_sweet_cherry_Pp2_16604001	2	16604001	sweet		-	No	No	No	-	-		-	-		-	-		-	No	No	No	-	-		-	-		-	-
ss490549467	RosBREED_snp_sweet_cherry_Pp2_16615154	2	16615154	sweet		-	No	No	No	-	-		-	-		-	-		-	No	No	No	-	-		-	-		-	-
ss490559440	RosCOS3748-236_snp_sweet_cherry_Pp2_16615589	2	16615589	sweet		<lmxll>	Yes	No	Yes	2	37.314		-	-		2	37.248		<nnxnp>	No	Yes	Yes	-	-		2	23.778		2	40.276
ss490549470	RosBREED_snp_sweet_cherry_Pp2_16630601	2	16630601	sweet		-	No	No	No	-	-		-	-		-	-		-	No	No	No	-	-		-	-		-	-
ss490549474	RosBREED_snp_sweet_cherry_Pp2_16644104	2	16644104	sweet		<lmxll>	Yes	No	Yes	2	38.516		-	-		2	38.433		<nnxnp>	No	Yes	Yes	-	-		2	23.778		2	40.276
ss490549478	RosBREED_snp_sweet_cherry_Pp2_16646228	2	16646228	sweet		-	No	No	No	-	-		-	-		-	-		-	No	No	No	-	-		-	-		-	-
ss490549482	RosBREED_snp_sweet_cherry_Pp2_16657611	2	16657611	sweet		-	No	No	No	-	-		-	-		-	-		-	No	No	No	-	-		-	-		-	-
ss490549486	RosBREED_snp_sweet_cherry_Pp2_16668482	2	16668482	sweet		-	No	No	No	-	-		-	-		-	-		-	No	No	No	-	-		-	-		-	-
ss490549490	RosBREED_snp_sweet_cherry_Pp2_16668538	2	16668538	sweet		-	No	No	No	-	-		-	-		-	-		-	No	No	No	-	-		-	-		-	-
ss490549494	RosBREED_snp_sweet_cherry_Pp2_16671049	2	16671049	sweet		-	No	No	No	-	-		-	-		-	-		-	No	No	No	-	-		-	-		-	-
ss490547219	RosBREED_snp_tart_cherry_a_Pp2_16677640	2	16677640	sour	avium	-	No	No	No	-	-		-	-		-	-		-	No	No	No	-	-		-	-		-	-
ss490549498	RosBREED_snp_sweet_cherry_Pp2_16689292	2	16689292	sweet		-	No	No	No	-	-		-	-		-	-		-	No	No	No	-	-		-	-		-	-
ss490549502	RosBREED_snp_sweet_cherry_Pp2_16691079	2	16691079	sweet		-	No	No	No	-	-		-	-		-	-		-	No	No	No	-	-		-	-		-	-
ss490547223	RosBREED_snp_tart_cherry_f_Pp2_16702146	2	16702146	sour	fruticosa	-	No	No	No	-	-		-	-		-	-		-	No	No	No	-	-		-	-		-	-
ss490549506	RosBREED_snp_sweet_cherry_Pp2_16732373	2	16732373	sweet		-	No	No	No	-	-		-	-		-	-		-	No	No	No	-	-		-	-		-	-
ss490549510	RosBREED_snp_sweet_cherry_Pp2_16733839	2	16733839	sweet		-	No	No	No	-	-		-	-		-	-		-	No	No	No	-	-		-	-		-	-
ss490549514	RosBREED_snp_sweet_cherry_Pp2_16738223	2	16738223	sweet		-	No	No	No	-	-		-	-		-	-		-	No	No	No	-	-		-	-		-	-
ss490549518	RosBREED_snp_sweet_cherry_Pp2_16757366	2	16757366	sweet		-	No	No	No	-	-		-	-		-	-		-	No	No	No	-	-		-	-		-	-
ss490549518	RosBREED_snp_sweet_cherry_Pp2_16757366	2	16757366	sweet		-	No	No	No	-	-		-	-		-	-		-	No	No	No	-	-		-	-		-	-
ss490549521	RosBREED_snp_sweet_cherry_Pp2_16769485	2	16769485	sweet		-	No	No	No	-	-		-	-		-	-		-	No	No	No	-	-		-	-		-	-
ss490549525	RosBREED_snp_sweet_cherry_Pp2_16779535	2	16779535	sweet		-	No	No	No	-	-		-	-		-	-		-	No	No	No	-	-		-	-		-	-
ss490549529	RosBREED_snp_sweet_cherry_Pp2_16801115	2	16801115	sweet		-	No	No	No	-	-		-	-		-	-		-	No	No	No	-	-		-	-		-	-
ss490549533	RosBREED_snp_sweet_cherry_Pp2_16801851	2	16801851	sweet		-	No	No	No	-	-		-	-		-	-		-	No	No	No	-	-		-	-		-	-
ss490549537	RosBREED_snp_sweet_cherry_Pp2_16827404	2	16827404	sweet		-	No	No	No	-	-		-	-		-	-		-	No	No	No	-	-		-	-		-	-
ss490549541	RosBREED_snp_sweet_cherry_Pp2_16834697	2	16834697	sweet		-	No	No	No	-	-		-	-		-	-		-	No	No	No	-	-		-	-		-	-
ss490549545	RosBREED_snp_sweet_cherry_Pp2_16837412	2	16837412	sweet		-	No	No	No	-	-		-	-		-	-		-	No	No	No	-	-		-	-		-	-
ss490547231	RosBREED_snp_tart_cherry_f_Pp2_16840994	2	16840994	sour	fruticosa	-	No	No	No	-	-		-	-		-	-		-	No	No	No	-	-		-	-		-	-
ss490549549	RosBREED_snp_sweet_cherry_Pp2_16842231	2	16842231	sweet		-	No	No	No	-	-		-	-		-	-		-	No	No	No	-	-		-	-		-	-
ss490549553	RosBREED_snp_sweet_cherry_Pp2_16846054	2	16846054	sweet		-	No	No	No	-	-		-	-		-	-		-	No	No	No	-	-		-	-		-	-
ss490549557	RosBREED_snp_sweet_cherry_Pp2_16870516	2	16870516	sweet		-	No	No	No	-	-		-	-		-	-		-	No	No	No	-	-		-	-		-	-
ss490549561	RosBREED_snp_sweet_cherry_Pp2_16874016	2	16874016	sweet		-	No	No	No	-	-		-	-		-	-		-	No	No	No	-	-		-	-		-	-
ss490549565	RosBREED_snp_sweet_cherry_Pp2_16875339	2	16875339	sweet		-	No	No	No	-	-		-	-		-	-		<lmxll>	Yes	No	Yes	2	32.977		-	-		2	42.927
ss490549569	RosBREED_snp_sweet_cherry_Pp2_16879478	2	16879478	sweet		-	No	No	No	-	-		-	-		-	-		<lmxll>	Yes	No	Yes	2	32.977		-	-		2	42.927
ss490549573	RosBREED_snp_sweet_cherry_Pp2_16885395	2	16885395	sweet		-	No	No	No	-	-		-	-		-	-		-	No	No	No	-	-		-	-		-	-
ss490549577	RosBREED_snp_sweet_cherry_Pp2_16889460	2	16889460	sweet		-	No	No	No	-	-		-	-		-	-		-	No	No	No	-	-		-	-		-	-
ss490549582	RosBREED_snp_sweet_cherry_Pp2_16902717	2	16902717	sweet		-	No	No	No	-	-		-	-		-	-		-	No	No	No	-	-		-	-		-	-
ss490549586	RosBREED_snp_sweet_cherry_Pp2_16913257	2	16913257	sweet		-	No	No	No	-	-		-	-		-	-		-	No	No	No	-	-		-	-		-	-
ss490549590	RosBREED_snp_sweet_cherry_Pp2_16918304	2	16918304	sweet		-	No	No	No	-	-		-	-		-	-		-	No	No	No	-	-		-	-		-	-
ss490547235	RosBREED_snp_tart_cherry_a_Pp2_16926980	2	16926980	sour	avium	-	No	No	No	-	-		-	-		-	-		-	No	No	No	-	-		-	-		-	-
ss490549594	RosBREED_snp_sweet_cherry_Pp2_16943694	2	16943694	sweet		-	No	No	No	-	-		-	-		-	-		-	No	No	No	-	-		-	-		-	-
ss490549598	RosBREED_snp_sweet_cherry_Pp2_16990047	2	16990047	sweet		<lmxll>	Yes	No	Yes	2	42.454		-	-		2	42.38		-	No	No	No	-	-		-	-		-	-
ss490549603	RosBREED_snp_sweet_cherry_Pp2_17000957	2	17000957	sweet		-	No	No	No	-	-		-	-		-	-		-	No	No	No	-	-		-	-		-	-
ss490549607	RosBREED_snp_sweet_cherry_Pp2_17001130	2	17001130	sweet		-	No	No	No	-	-		-	-		-	-		-	No	No	No	-	-		-	-		-	-
ss490549611	RosBREED_snp_sweet_cherry_Pp2_17001495	2	17001495	sweet		-	No	No	No	-	-		-	-		-	-		-	No	No	No	-	-		-	-		-	-
ss490549615	RosBREED_snp_sweet_cherry_Pp2_17026524	2	17026524	sweet		-	No	No	No	-	-		-	-		-	-		-	No	No	No	-	-		-	-		-	-
ss490549619	RosBREED_snp_sweet_cherry_Pp2_17039549	2	17039549	sweet		-	No	No	No	-	-		-	-		-	-		-	No	No	No	-	-		-	-		-	-
ss490549623	RosBREED_snp_sweet_cherry_Pp2_17047675	2	17047675	sweet		-	No	No	No	-	-		-	-		-	-		-	No	No	No	-	-		-	-		-	-
ss490549627	RosBREED_snp_sweet_cherry_Pp2_17107040	2	17107040	sweet		-	No	No	No	-	-		-	-		-	-		-	No	No	No	-	-		-	-		-	-
ss490549631	RosBREED_snp_sweet_cherry_Pp2_17120228	2	17120228	sweet		-	No	No	No	-	-		-	-		-	-		-	No	No	No	-	-		-	-		-	-
ss490549634	RosBREED_snp_sweet_cherry_Pp2_17121350	2	17121350	sweet		-	No	No	No	-	-		-	-		-	-		-	No	No	No	-	-		-	-		-	-
ss490549638	RosBREED_snp_sweet_cherry_Pp2_17192611	2	17192611	sweet		-	No	No	No	-	-		-	-		-	-		-	No	No	No	-	-		-	-		-	-
ss490547239	RosBREED_snp_tart_cherry_a_Pp2_17207142	2	17207142	sour	avium	-	No	No	No	-	-		-	-		-	-		-	No	No	No	-	-		-	-		-	-
ss490549642	RosBREED_snp_sweet_cherry_Pp2_17207160	2	17207160	sweet		-	No	No	No	-	-		-	-		-	-		-	No	No	No	-	-		-	-		-	-
ss490549646	RosBREED_snp_sweet_cherry_Pp2_17244146	2	17244146	sweet		-	No	No	No	-	-		-	-		-	-		-	No	No	No	-	-		-	-		-	-
ss490549650	RosBREED_snp_sweet_cherry_Pp2_17257558	2	17257558	sweet		-	No	No	No	-	-		-	-		-	-		-	No	No	No	-	-		-	-		-	-
ss490549650	RosBREED_snp_sweet_cherry_Pp2_17257558	2	17257558	sweet		-	No	No	No	-	-		-	-		-	-		-	No	No	No	-	-		-	-		-	-
ss490549654	RosBREED_snp_sweet_cherry_Pp2_17264067	2	17264067	sweet		-	No	No	No	-	-		-	-		-	-		-	No	No	No	-	-		-	-		-	-
ss490549658	RosBREED_snp_sweet_cherry_Pp2_17270313	2	17270313	sweet		-	No	No	No	-	-		-	-		-	-		-	No	No	No	-	-		-	-		-	-
ss490549662	RosBREED_snp_sweet_cherry_Pp2_17386734	2	17386734	sweet		-	No	No	No	-	-		-	-		-	-		-	No	Yes	Yes	-	-		-	-		-	-
ss490549666	RosBREED_snp_sweet_cherry_Pp2_17406352	2	17406352	sweet		-	No	No	No	-	-		-	-		-	-		-	No	No	No	-	-		-	-		-	-
ss490549670	RosBREED_snp_sweet_cherry_Pp2_17425495	2	17425495	sweet		-	No	No	No	-	-		-	-		-	-		-	No	No	No	-	-		-	-		-	-
ss490549674	RosBREED_snp_sweet_cherry_Pp2_17426363	2	17426363	sweet		-	No	No	No	-	-		-	-		-	-		-	No	No	No	-	-		-	-		-	-
ss490549677	RosBREED_snp_sweet_cherry_Pp2_17469838	2	17469838	sweet		-	No	No	No	-	-		-	-		-	-		-	No	No	No	-	-		-	-		-	-
ss490549681	RosBREED_snp_sweet_cherry_Pp2_17470794	2	17470794	sweet		-	No	No	No	-	-		-	-		-	-		-	No	No	No	-	-		-	-		-	-
ss490547246	RosBREED_snp_tart_cherry_a_Pp2_17473563	2	17473563	sour	avium	-	No	No	No	-	-		-	-		-	-		-	No	No	No	-	-		-	-		-	-
ss490549685	RosBREED_snp_sweet_cherry_Pp2_17476462	2	17476462	sweet		-	No	No	No	-	-		-	-		-	-		-	No	No	No	-	-		-	-		-	-
ss490549689	RosBREED_snp_sweet_cherry_Pp2_17519666	2	17519666	sweet		-	No	No	No	-	-		-	-		-	-		-	No	No	No	-	-		-	-		-	-
ss490549693	RosBREED_snp_sweet_cherry_Pp2_17520871	2	17520871	sweet		<nnxnp>	No	Yes	Yes	-	-		-	-		-	-		-	No	No	No	-	-		-	-		-	-
ss490549697	RosBREED_snp_sweet_cherry_Pp2_17546834	2	17546834	sweet		-	No	No	No	-	-		-	-		-	-		-	No	No	No	-	-		-	-		-	-
ss490549701	RosBREED_snp_sweet_cherry_Pp2_17560308	2	17560308	sweet		<lmxll>	Yes	No	Yes	2	47.908		-	-		2	47.767		-	No	No	No	-	-		-	-		-	-
ss490549705	RosBREED_snp_sweet_cherry_Pp2_17560669	2	17560669	sweet		-	No	No	No	-	-		-	-		-	-		-	No	No	No	-	-		-	-		-	-
ss490549709	RosBREED_snp_sweet_cherry_Pp2_17560969	2	17560969	sweet		<lmxll>	Yes	No	Yes	2	47.908		-	-		2	47.767		-	No	No	No	-	-		-	-		-	-
ss490549713	RosBREED_snp_sweet_cherry_Pp2_17561194	2	17561194	sweet		<lmxll>	Yes	No	Yes	2	47.908		-	-		2	47.767		-	No	No	No	-	-		-	-		-	-
ss490549717	RosBREED_snp_sweet_cherry_Pp2_17563839	2	17563839	sweet		-	No	No	No	-	-		-	-		-	-		-	No	No	No	-	-		-	-		-	-
ss490549720	RosBREED_snp_sweet_cherry_Pp2_17571610	2	17571610	sweet		-	No	No	No	-	-		-	-		-	-		-	No	No	No	-	-		-	-		-	-
ss490549724	RosBREED_snp_sweet_cherry_Pp2_17574355	2	17574355	sweet		-	No	No	No	-	-		-	-		-	-		-	No	No	No	-	-		-	-		-	-
ss490549728	RosBREED_snp_sweet_cherry_Pp2_17622349	2	17622349	sweet		-	No	No	No	-	-		-	-		-	-		-	No	No	No	-	-		-	-		-	-
ss490549733	RosBREED_snp_sweet_cherry_Pp2_17676317	2	17676317	sweet		-	No	No	No	-	-		-	-		-	-		-	No	No	No	-	-		-	-		-	-
ss490549737	RosBREED_snp_sweet_cherry_Pp2_17679049	2	17679049	sweet		-	No	No	No	-	-		-	-		-	-		-	No	No	No	-	-		-	-		-	-
ss490549741	RosBREED_snp_sweet_cherry_Pp2_17696375	2	17696375	sweet		-	No	No	No	-	-		-	-		-	-		-	No	No	No	-	-		-	-		-	-
ss490549745	RosBREED_snp_sweet_cherry_Pp2_17702864	2	17702864	sweet		-	No	No	No	-	-		-	-		-	-		-	No	No	No	-	-		-	-		-	-
ss490549748	RosBREED_snp_sweet_cherry_Pp2_17704988	2	17704988	sweet		-	No	No	No	-	-		-	-		-	-		-	No	No	No	-	-		-	-		-	-
ss490549752	RosBREED_snp_sweet_cherry_Pp2_17715111	2	17715111	sweet		-	No	No	No	-	-		-	-		-	-		-	No	No	No	-	-		-	-		-	-
ss490547250	RosBREED_snp_tart_cherry_a_Pp2_17727480	2	17727480	sour	avium	-	No	No	No	-	-		-	-		-	-		-	No	No	No	-	-		-	-		-	-
ss490549756	RosBREED_snp_sweet_cherry_Pp2_17731307	2	17731307	sweet		<lmxll>	Yes	No	Yes	2	47.908		-	-		2	47.767		-	No	No	No	-	-		-	-		-	-
ss490549760	RosBREED_snp_sweet_cherry_Pp2_17736916	2	17736916	sweet		<lmxll>	Yes	No	Yes	2	47.908		-	-		2	47.767		-	No	No	No	-	-		-	-		-	-
ss490549764	RosBREED_snp_sweet_cherry_Pp2_17776408	2	17776408	sweet		-	No	No	No	-	-		-	-		-	-		-	No	No	No	-	-		-	-		-	-
ss490549768	RosBREED_snp_sweet_cherry_Pp2_17779035	2	17779035	sweet		-	No	No	No	-	-		-	-		-	-		-	No	No	No	-	-		-	-		-	-
ss490549772	RosBREED_snp_sweet_cherry_Pp2_17779083	2	17779083	sweet		-	No	No	No	-	-		-	-		-	-		-	No	No	No	-	-		-	-		-	-
ss490549776	RosBREED_snp_sweet_cherry_Pp2_17783130	2	17783130	sweet		<lmxll>	Yes	No	Yes	2	47.908		-	-		2	47.767		-	No	No	No	-	-		-	-		-	-
ss490549780	RosBREED_snp_sweet_cherry_Pp2_17783496	2	17783496	sweet		-	No	No	No	-	-		-	-		-	-		-	No	No	No	-	-		-	-		-	-
ss490549784	RosBREED_snp_sweet_cherry_Pp2_17787479	2	17787479	sweet		-	No	No	No	-	-		-	-		-	-		-	No	No	No	-	-		-	-		-	-
ss490549789	RosBREED_snp_sweet_cherry_Pp2_17791585	2	17791585	sweet		-	No	No	No	-	-		-	-		-	-		<lmxll>	Yes	No	Yes	4	33.207		-	-		4	38.696
ss490549793	RosBREED_snp_sweet_cherry_Pp2_17834410	2	17834410	sweet		<lmxll>	Yes	No	Yes	2	47.908		-	-		2	47.767		-	No	No	No	-	-		-	-		-	-
ss490549797	RosBREED_snp_sweet_cherry_Pp2_17835891	2	17835891	sweet		<lmxll>	Yes	No	Yes	2	47.908		-	-		2	47.767		-	No	No	No	-	-		-	-		-	-
ss490549801	RosBREED_snp_sweet_cherry_Pp2_17901266	2	17901266	sweet		-	No	No	No	-	-		-	-		-	-		-	No	No	No	-	-		-	-		-	-
ss490549805	RosBREED_snp_sweet_cherry_Pp2_17905896	2	17905896	sweet		-	No	No	No	-	-		-	-		-	-		-	No	No	No	-	-		-	-		-	-
ss490549809	RosBREED_snp_sweet_cherry_Pp2_17931590	2	17931590	sweet		-	No	No	No	-	-		-	-		-	-		-	No	No	No	-	-		-	-		-	-
ss490549813	RosBREED_snp_sweet_cherry_Pp2_17937603	2	17937603	sweet		-	No	No	No	-	-		-	-		-	-		-	No	No	No	-	-		-	-		-	-
ss490549817	RosBREED_snp_sweet_cherry_Pp2_17995701	2	17995701	sweet		<lmxll>	Yes	No	Yes	2	47.908		-	-		2	47.767		-	No	No	No	-	-		-	-		-	-
ss490547254	RosBREED_snp_tart_cherry_a_Pp2_17998106	2	17998106	sour	avium	<lmxll>	Yes	No	Yes	2	47.908		-	-		2	47.767		-	No	No	No	-	-		-	-		-	-
ss490549821	RosBREED_snp_sweet_cherry_Pp2_17998346	2	17998346	sweet		-	No	No	No	-	-		-	-		-	-		-	No	No	No	-	-		-	-		-	-
ss490549825	RosBREED_snp_sweet_cherry_Pp2_17999029	2	17999029	sweet		-	No	No	No	-	-		-	-		-	-		-	No	No	No	-	-		-	-		-	-
ss490549825	RosBREED_snp_sweet_cherry_Pp2_17999029	2	17999029	sweet		-	No	No	No	-	-		-	-		-	-		-	No	No	No	-	-		-	-		-	-
ss490549829	RosBREED_snp_sweet_cherry_Pp2_18002445	2	18002445	sweet		<lmxll>	Yes	No	Yes	2	47.908		-	-		2	47.767		-	No	No	No	-	-		-	-		-	-
ss490549833	RosBREED_snp_sweet_cherry_Pp2_18056511	2	18056511	sweet		-	No	No	No	-	-		-	-		-	-		-	No	No	No	-	-		-	-		-	-
ss490549837	RosBREED_snp_sweet_cherry_Pp2_18149310	2	18149310	sweet		<lmxll>	Yes	No	Yes	2	47.908		-	-		2	47.767		-	No	No	No	-	-		-	-		-	-
ss490547262	RosBREED_snp_tart_cherry_f_Pp2_18152488	2	18152488	sour	fruticosa	-	No	No	No	-	-		-	-		-	-		-	No	No	No	-	-		-	-		-	-
ss490549841	RosBREED_snp_sweet_cherry_Pp2_18213890	2	18213890	sweet		-	No	No	No	-	-		-	-		-	-		-	No	No	No	-	-		-	-		-	-
ss490547266	RosBREED_snp_tart_cherry_a_Pp2_18290299	2	18290299	sour	avium	-	No	No	No	-	-		-	-		-	-		-	No	No	No	-	-		-	-		-	-
ss490549845	RosBREED_snp_sweet_cherry_Pp2_18298710	2	18298710	sweet		-	No	No	No	-	-		-	-		-	-		-	No	No	No	-	-		-	-		-	-
ss490549849	RosBREED_snp_sweet_cherry_Pp2_18371629	2	18371629	sweet		-	No	No	No	-	-		-	-		-	-		-	No	No	No	-	-		-	-		-	-
ss490547270	RosBREED_snp_tart_cherry_a_Pp2_18433815	2	18433815	sour	avium	-	No	No	No	-	-		-	-		-	-		-	No	No	No	-	-		-	-		-	-
ss490547274	RosBREED_snp_tart_cherry_f_Pp2_18437388	2	18437388	sour	fruticosa	-	No	No	No	-	-		-	-		-	-		-	No	No	No	-	-		-	-		-	-
ss490549853	RosBREED_snp_sweet_cherry_Pp2_18446083	2	18446083	sweet		-	No	No	No	-	-		-	-		-	-		-	No	No	No	-	-		-	-		-	-
ss490549857	RosBREED_snp_sweet_cherry_Pp2_18522250	2	18522250	sweet		-	No	No	No	-	-		-	-		-	-		-	No	No	No	-	-		-	-		-	-
ss490549861	RosBREED_snp_sweet_cherry_Pp2_18588411	2	18588411	sweet		-	No	No	No	-	-		-	-		-	-		-	No	No	No	-	-		-	-		-	-
ss490549865	RosBREED_snp_sweet_cherry_Pp2_18669616	2	18669616	sweet		-	No	No	No	-	-		-	-		-	-		-	No	No	No	-	-		-	-		-	-
ss490558996	RosCOS1276-104_snp_sweet_cherry_Pp2_18681412	2	18681412	sweet		-	No	No	No	-	-		-	-		-	-		-	No	No	No	-	-		-	-		-	-
ss490558999	RosCOS1276-211_snp_sweet_cherry_Pp2_18681519	2	18681519	sweet		<nnxnp>	No	Yes	Yes	-	-		2	38.793		2	39.753		<lmxll>	Yes	No	Yes	2	43.106		-	-		2	55.9
ss490549869	RosBREED_snp_sweet_cherry_Pp2_18683588	2	18683588	sweet		-	No	No	No	-	-		-	-		-	-		-	No	No	No	-	-		-	-		-	-
ss490547277	RosBREED_snp_tart_cherry_f_Pp2_18687384	2	18687384	sour	fruticosa	-	No	No	No	-	-		-	-		-	-		-	No	No	No	-	-		-	-		-	-
ss490549873	RosBREED_snp_sweet_cherry_Pp2_18702609	2	18702609	sweet		-	No	No	No	-	-		-	-		-	-		-	No	No	No	-	-		-	-		-	-
ss490547281	RosBREED_snp_tart_cherry_a_Pp2_18708318	2	18708318	sour	avium	-	No	No	No	-	-		-	-		-	-		-	No	No	No	-	-		-	-		-	-
ss490549877	RosBREED_snp_sweet_cherry_Pp2_18717735	2	18717735	sweet		-	No	No	No	-	-		-	-		-	-		-	No	No	No	-	-		-	-		-	-
ss490547285	RosBREED_snp_tart_cherry_f_Pp2_18753870	2	18753870	sour	fruticosa	-	No	No	No	-	-		-	-		-	-		-	No	No	No	-	-		-	-		-	-
ss490547289	RosBREED_snp_tart_cherry_a_Pp2_18753917	2	18753917	sour	avium	-	No	No	No	-	-		-	-		-	-		-	No	No	No	-	-		-	-		-	-
ss490549881	RosBREED_snp_sweet_cherry_Pp2_18755669	2	18755669	sweet		-	No	No	No	-	-		-	-		-	-		-	No	No	No	-	-		-	-		-	-
ss490549885	RosBREED_snp_sweet_cherry_Pp2_18845310	2	18845310	sweet		-	No	No	No	-	-		-	-		-	-		-	No	No	No	-	-		-	-		-	-
ss490547293	RosBREED_snp_tart_cherry_a_Pp2_18850937	2	18850937	sour	avium	-	No	No	No	-	-		-	-		-	-		-	No	No	No	-	-		-	-		-	-
ss490549889	RosBREED_snp_sweet_cherry_Pp2_18871385	2	18871385	sweet		-	No	No	No	-	-		-	-		-	-		-	No	No	No	-	-		-	-		-	-
ss490549893	RosBREED_snp_sweet_cherry_Pp2_18886652	2	18886652	sweet		-	No	No	No	-	-		-	-		-	-		-	No	No	No	-	-		-	-		-	-
ss490549897	RosBREED_snp_sweet_cherry_Pp2_18897454	2	18897454	sweet		-	No	No	No	-	-		-	-		-	-		-	No	No	No	-	-		-	-		-	-
ss490549900	RosBREED_snp_sweet_cherry_Pp2_18922327	2	18922327	sweet		-	No	No	No	-	-		-	-		-	-		-	No	No	No	-	-		-	-		-	-
ss490549904	RosBREED_snp_sweet_cherry_Pp2_18932753	2	18932753	sweet		-	No	No	No	-	-		-	-		-	-		-	No	No	No	-	-		-	-		-	-
ss490549908	RosBREED_snp_sweet_cherry_Pp2_18949067	2	18949067	sweet		-	No	No	No	-	-		-	-		-	-		-	No	No	No	-	-		-	-		-	-
ss490547297	RosBREED_snp_tart_cherry_f_Pp2_18963376	2	18963376	sour	fruticosa	-	No	No	No	-	-		-	-		-	-		-	No	No	No	-	-		-	-		-	-
ss490549912	RosBREED_snp_sweet_cherry_Pp2_18971935	2	18971935	sweet		<nnxnp>	No	Yes	Yes	-	-		2	39.725		2	40.702		<lmxll>	Yes	No	Yes	2	43.874		-	-		-	-
ss490549916	RosBREED_snp_sweet_cherry_Pp2_18988718	2	18988718	sweet		<nnxnp>	No	Yes	Yes	-	-		2	39.725		2	40.702		<lmxll>	Yes	No	Yes	2	43.874		-	-		2	56.778
ss490549920	RosBREED_snp_sweet_cherry_Pp2_18997401	2	18997401	sweet		-	No	No	No	-	-		-	-		-	-		-	No	No	No	-	-		-	-		-	-
ss490549924	RosBREED_snp_sweet_cherry_Pp2_19027747	2	19027747	sweet		-	No	No	No	-	-		-	-		-	-		-	No	No	No	-	-		-	-		-	-
ss490549928	RosBREED_snp_sweet_cherry_Pp2_19037755	2	19037755	sweet		-	No	No	No	-	-		-	-		-	-		-	No	No	No	-	-		-	-		-	-
ss490547300	RosBREED_snp_tart_cherry_f_Pp2_19039492	2	19039492	sour	fruticosa	-	No	No	No	-	-		-	-		-	-		-	No	No	No	-	-		-	-		-	-
ss490549932	RosBREED_snp_sweet_cherry_Pp2_19061737	2	19061737	sweet		<nnxnp>	No	Yes	Yes	-	-		2	43.23		2	44.145		<lmxll>	Yes	No	Yes	2	44.7		-	-		2	57.706
ss490549936	RosBREED_snp_sweet_cherry_Pp2_19086814	2	19086814	sweet		-	No	No	No	-	-		-	-		-	-		-	No	No	No	-	-		-	-		-	-
ss490549940	RosBREED_snp_sweet_cherry_Pp2_19115812	2	19115812	sweet		-	No	No	No	-	-		-	-		-	-		-	No	No	No	-	-		-	-		-	-
ss490549944	RosBREED_snp_sweet_cherry_Pp2_19136613	2	19136613	sweet		-	No	No	No	-	-		-	-		-	-		-	No	No	No	-	-		-	-		-	-
ss490547304	RosBREED_snp_tart_cherry_f_Pp2_19138888	2	19138888	sour	fruticosa	-	No	No	No	-	-		-	-		-	-		-	No	No	No	-	-		-	-		-	-
ss490549948	RosBREED_snp_sweet_cherry_Pp2_19221554	2	19221554	sweet		-	No	No	No	-	-		-	-		-	-		-	No	No	No	-	-		-	-		-	-
ss490549951	RosBREED_snp_sweet_cherry_Pp2_19279012	2	19279012	sweet		-	No	No	No	-	-		-	-		-	-		-	No	No	No	-	-		-	-		-	-
ss490549955	RosBREED_snp_sweet_cherry_Pp2_19297736	2	19297736	sweet		<nnxnp>	No	Yes	Yes	-	-		2	44.379		2	45.313		<lmxll>	Yes	No	Yes	2	44.7		-	-		2	57.706
ss490547308	RosBREED_snp_tart_cherry_a_Pp2_19304771	2	19304771	sour	avium	<nnxnp>	No	Yes	Yes	-	-		2	44.379		2	45.313		<lmxll>	Yes	No	Yes	2	44.7		-	-		2	57.706
ss490549959	RosBREED_snp_sweet_cherry_Pp2_19308510	2	19308510	sweet		-	No	No	No	-	-		-	-		-	-		-	No	No	No	-	-		-	-		-	-
ss490549963	RosBREED_snp_sweet_cherry_Pp2_19328736	2	19328736	sweet		-	No	No	No	-	-		-	-		-	-		-	No	No	No	-	-		-	-		-	-
ss490549967	RosBREED_snp_sweet_cherry_Pp2_19347787	2	19347787	sweet		-	No	No	No	-	-		-	-		-	-		-	No	No	No	-	-		-	-		-	-
ss490549971	RosBREED_snp_sweet_cherry_Pp2_19364459	2	19364459	sweet		-	No	No	No	-	-		-	-		-	-		<lmxll>	Yes	No	Yes	2	44.7		-	-		2	57.706
ss490549975	RosBREED_snp_sweet_cherry_Pp2_19384216	2	19384216	sweet		<nnxnp>	No	Yes	Yes	-	-		2	45.524		2	46.485		<lmxll>	Yes	No	Yes	2	44.7		-	-		2	57.706
ss490549979	RosBREED_snp_sweet_cherry_Pp2_19422560	2	19422560	sweet		-	No	No	No	-	-		-	-		-	-		-	No	No	No	-	-		-	-		-	-
ss490549983	RosBREED_snp_sweet_cherry_Pp2_19439136	2	19439136	sweet		-	No	No	No	-	-		-	-		-	-		-	No	No	No	-	-		-	-		-	-
ss490549987	RosBREED_snp_sweet_cherry_Pp2_19477390	2	19477390	sweet		-	No	No	No	-	-		-	-		-	-		-	No	No	No	-	-		-	-		-	-
ss490549991	RosBREED_snp_sweet_cherry_Pp2_19498927	2	19498927	sweet		-	No	No	No	-	-		-	-		-	-		-	No	No	No	-	-		-	-		-	-
ss490549995	RosBREED_snp_sweet_cherry_Pp2_19540036	2	19540036	sweet		-	No	No	No	-	-		-	-		-	-		-	No	No	No	-	-		-	-		-	-
ss490549999	RosBREED_snp_sweet_cherry_Pp2_19581374	2	19581374	sweet		<nnxnp>	No	Yes	Yes	-	-		-	-		2	47.103		<hkxhk>	Yes	Yes	Yes	-	-		-	-		-	-
ss490547312	RosBREED_snp_tart_cherry_f_Pp2_19592878	2	19592878	sour	fruticosa	-	No	No	No	-	-		-	-		-	-		-	No	No	No	-	-		-	-		-	-
ss490550003	RosBREED_snp_sweet_cherry_Pp2_19595747	2	19595747	sweet		-	No	No	No	-	-		-	-		-	-		-	No	No	No	-	-		-	-		-	-
ss490547316	RosBREED_snp_tart_cherry_a_Pp2_19597895	2	19597895	sour	avium	-	No	No	No	-	-		-	-		-	-		-	No	No	No	-	-		-	-		-	-
ss490550007	RosBREED_snp_sweet_cherry_Pp2_19615344	2	19615344	sweet		-	No	No	No	-	-		-	-		-	-		<hkxhk>	Yes	Yes	Yes	-	-		-	-		-	-
ss490547320	RosBREED_snp_tart_cherry_a_Pp2_19629831	2	19629831	sour	avium	<nnxnp>	No	Yes	Yes	-	-		2	46.675		2	47.807		-	No	No	No	-	-		-	-		-	-
ss490547324	RosBREED_snp_tart_cherry_f_Pp2_19640445	2	19640445	sour	fruticosa	-	No	No	No	-	-		-	-		-	-		-	No	No	No	-	-		-	-		-	-
ss490550011	RosBREED_snp_sweet_cherry_Pp2_19643557	2	19643557	sweet		-	No	No	No	-	-		-	-		-	-		<lmxll>	Yes	No	Yes	-	-		-	-		-	-
ss490550015	RosBREED_snp_sweet_cherry_Pp2_19664779	2	19664779	sweet		<nnxnp>	No	Yes	Yes	-	-		2	48.731		2	49.689		<hkxhk>	Yes	Yes	Yes	-	-		-	-		-	-
ss490550019	RosBREED_snp_sweet_cherry_Pp2_19684679	2	19684679	sweet		-	No	No	No	-	-		-	-		-	-		<hkxhk>	Yes	Yes	Yes	-	-		-	-		-	-
ss490550023	RosBREED_snp_sweet_cherry_Pp2_19707032	2	19707032	sweet		-	No	No	No	-	-		-	-		-	-		-	No	No	No	-	-		-	-		-	-
ss490550027	RosBREED_snp_sweet_cherry_Pp2_19724366	2	19724366	sweet		-	No	No	No	-	-		-	-		-	-		<nnxnp>	No	Yes	Yes	-	-		2	18.358		-	-
ss490550031	RosBREED_snp_sweet_cherry_Pp2_19738709	2	19738709	sweet		-	No	No	No	-	-		-	-		-	-		-	No	No	No	-	-		-	-		-	-
ss490550035	RosBREED_snp_sweet_cherry_Pp2_19752871	2	19752871	sweet		-	No	No	No	-	-		-	-		-	-		<hkxhk>	Yes	Yes	Yes	-	-		-	-		-	-
ss490547327	RosBREED_snp_tart_cherry_a_Pp2_19761746	2	19761746	sour	avium	<hkxhk>	Yes	Yes	Yes	-	-		-	-		-	-		-	No	Yes	Yes	-	-		-	-		-	-
ss490550039	RosBREED_snp_sweet_cherry_Pp2_19767924	2	19767924	sweet		-	No	No	No	-	-		-	-		-	-		-	No	No	No	-	-		-	-		-	-
ss490550043	RosBREED_snp_sweet_cherry_Pp2_19793614	2	19793614	sweet		-	No	No	No	-	-		-	-		-	-		-	No	No	No	-	-		-	-		-	-
ss490550047	RosBREED_snp_sweet_cherry_Pp2_19848477	2	19848477	sweet		-	No	No	No	-	-		-	-		-	-		-	No	No	No	-	-		-	-		-	-
ss490550051	RosBREED_snp_sweet_cherry_Pp2_19869360	2	19869360	sweet		-	No	No	No	-	-		-	-		-	-		<nnxnp>	No	Yes	Yes	-	-		2	18.358		-	-
ss490550055	RosBREED_snp_sweet_cherry_Pp2_19882546	2	19882546	sweet		-	No	No	No	-	-		-	-		-	-		-	No	No	No	-	-		-	-		-	-
ss490550059	RosBREED_snp_sweet_cherry_Pp2_20040907	2	20040907	sweet		-	No	No	No	-	-		-	-		-	-		-	No	No	No	-	-		-	-		-	-
ss490547331	RosBREED_snp_tart_cherry_f_Pp2_20041486	2	20041486	sour	fruticosa	-	No	No	No	-	-		-	-		-	-		-	No	No	No	-	-		-	-		-	-
ss490550063	RosBREED_snp_sweet_cherry_Pp2_20170303	2	20170303	sweet		<nnxnp>	No	Yes	Yes	-	-		2	47.838		2	48.958		<lmxll>	Yes	No	Yes	2	47.129		-	-		2	60.267
ss490550066	RosBREED_snp_sweet_cherry_Pp2_20187039	2	20187039	sweet		-	No	No	No	-	-		-	-		-	-		-	No	No	No	-	-		-	-		-	-
ss490547335	RosBREED_snp_tart_cherry_f_Pp2_20207034	2	20207034	sour	fruticosa	-	No	No	No	-	-		-	-		-	-		-	No	No	No	-	-		-	-		-	-
ss490550070	RosBREED_snp_sweet_cherry_Pp2_20209863	2	20209863	sweet		-	No	No	No	-	-		-	-		-	-		-	No	No	No	-	-		-	-		-	-
ss490547339	RosBREED_snp_tart_cherry_a_Pp2_20332881	2	20332881	sour	avium	-	No	No	No	-	-		-	-		-	-		-	No	No	No	-	-		-	-		-	-
ss490550074	RosBREED_snp_sweet_cherry_Pp2_20340464	2	20340464	sweet		<nnxnp>	No	Yes	Yes	-	-		2	49.848		2	50.785		<nnxnp>	No	Yes	Yes	-	-		2	17.517		-	-
ss490550078	RosBREED_snp_sweet_cherry_Pp2_20342422	2	20342422	sweet		-	No	No	No	-	-		-	-		-	-		-	No	No	No	-	-		-	-		-	-
ss490547343	RosBREED_snp_tart_cherry_f_Pp2_20363849	2	20363849	sour	fruticosa	-	No	No	No	-	-		-	-		-	-		-	No	No	No	-	-		-	-		-	-
ss490550082	RosBREED_snp_sweet_cherry_Pp2_20371321	2	20371321	sweet		-	No	No	No	-	-		-	-		-	-		-	No	No	No	-	-		-	-		-	-
ss490550085	RosBREED_snp_sweet_cherry_Pp2_20402811	2	20402811	sweet		-	No	No	No	-	-		-	-		-	-		-	No	No	No	-	-		-	-		-	-
ss490547347	RosBREED_snp_tart_cherry_a_Pp2_20418663	2	20418663	sour	avium	-	No	No	No	-	-		-	-		-	-		-	No	No	No	-	-		-	-		-	-
ss490550089	RosBREED_snp_sweet_cherry_Pp2_20420492	2	20420492	sweet		-	No	No	No	-	-		-	-		-	-		-	No	No	No	-	-		-	-		-	-
ss490550093	RosBREED_snp_sweet_cherry_Pp2_20435547	2	20435547	sweet		-	No	No	No	-	-		-	-		-	-		-	No	No	No	-	-		-	-		-	-
ss490550097	RosBREED_snp_sweet_cherry_Pp2_20458193	2	20458193	sweet		-	No	No	No	-	-		-	-		-	-		<nnxnp>	No	Yes	Yes	-	-		2	17.517		2	46.602
ss490547351	RosBREED_snp_tart_cherry_f_Pp2_20463267	2	20463267	sour	fruticosa	-	No	No	No	-	-		-	-		-	-		-	No	No	No	-	-		-	-		-	-
ss490547354	RosBREED_snp_tart_cherry_a_Pp2_20470247	2	20470247	sour	avium	-	No	No	No	-	-		-	-		-	-		<nnxnp>	No	Yes	Yes	-	-		2	17.517		-	-
ss490550101	RosBREED_snp_sweet_cherry_Pp2_20514778	2	20514778	sweet		-	No	No	No	-	-		-	-		-	-		-	No	No	No	-	-		-	-		-	-
ss490550105	RosBREED_snp_sweet_cherry_Pp2_20567727	2	20567727	sweet		-	No	No	No	-	-		-	-		-	-		-	No	No	No	-	-		-	-		-	-
ss490550109	RosBREED_snp_sweet_cherry_Pp2_20580055	2	20580055	sweet		-	No	No	No	-	-		-	-		-	-		-	No	No	No	-	-		-	-		-	-
ss490547358	RosBREED_snp_tart_cherry_a_Pp2_20597228	2	20597228	sour	avium	-	No	No	No	-	-		-	-		-	-		-	No	No	No	-	-		-	-		-	-
ss490547362	RosBREED_snp_tart_cherry_f_Pp2_20597351	2	20597351	sour	fruticosa	-	No	No	No	-	-		-	-		-	-		-	No	No	No	-	-		-	-		-	-
ss490550113	RosBREED_snp_sweet_cherry_Pp2_20600176	2	20600176	sweet		-	No	No	No	-	-		-	-		-	-		<nnxnp>	No	Yes	Yes	-	-		2	14.954		-	-
ss490559384	RosCOS3435-428_snp_sweet_cherry_Pp2_20616108	2	20616108	sweet		-	No	No	No	-	-		-	-		-	-		-	No	No	No	-	-		-	-		-	-
ss490550117	RosBREED_snp_sweet_cherry_Pp2_20618503	2	20618503	sweet		-	No	No	No	-	-		-	-		-	-		<nnxnp>	No	Yes	Yes	-	-		2	15.052		-	-
ss490559366	RosCOS3258-113_snp_sweet_cherry_Pp2_20619077	2	20619077	sweet		-	No	No	No	-	-		-	-		-	-		<nnxnp>	No	Yes	Yes	-	-		2	15.052		-	-
ss490550121	RosBREED_snp_sweet_cherry_Pp2_20636823	2	20636823	sweet		-	No	No	No	-	-		-	-		-	-		-	No	No	No	-	-		-	-		-	-
ss490547366	RosBREED_snp_tart_cherry_f_Pp2_20680593	2	20680593	sour	fruticosa	-	No	No	No	-	-		-	-		-	-		-	No	No	No	-	-		-	-		-	-
ss490547370	RosBREED_snp_tart_cherry_a_Pp2_20685451	2	20685451	sour	avium	-	No	No	No	-	-		-	-		-	-		<lmxll>	Yes	No	Yes	-	-		-	-		-	-
ss490550125	RosBREED_snp_sweet_cherry_Pp2_20694575	2	20694575	sweet		-	No	No	No	-	-		-	-		-	-		<nnxnp>	No	Yes	Yes	-	-		2	15.052		-	-
ss490547374	RosBREED_snp_tart_cherry_f_Pp2_20697285	2	20697285	sour	fruticosa	-	No	No	No	-	-		-	-		-	-		-	No	No	No	-	-		-	-		-	-
ss490550129	RosBREED_snp_sweet_cherry_Pp2_20707861	2	20707861	sweet		-	No	No	No	-	-		-	-		-	-		-	No	No	No	-	-		-	-		-	-
ss490550133	RosBREED_snp_sweet_cherry_Pp2_20724836	2	20724836	sweet		-	No	No	No	-	-		-	-		-	-		<nnxnp>	No	Yes	Yes	-	-		2	15.052		-	-
ss490550136	RosBREED_snp_sweet_cherry_Pp2_20741565	2	20741565	sweet		-	No	No	No	-	-		-	-		-	-		-	No	No	No	-	-		-	-		-	-
ss490550140	RosBREED_snp_sweet_cherry_Pp2_20758268	2	20758268	sweet		<nnxnp>	No	Yes	Yes	-	-		2	52.469		2	53.509		-	No	No	No	-	-		-	-		-	-
ss490550144	RosBREED_snp_sweet_cherry_Pp2_20780832	2	20780832	sweet		-	No	No	No	-	-		-	-		-	-		-	No	No	No	-	-		-	-		-	-
ss490550148	RosBREED_snp_sweet_cherry_Pp2_20799111	2	20799111	sweet		-	No	No	No	-	-		-	-		-	-		-	No	No	No	-	-		-	-		-	-
ss490547378	RosBREED_snp_tart_cherry_a_Pp2_20801352	2	20801352	sour	avium	-	No	No	No	-	-		-	-		-	-		-	No	No	No	-	-		-	-		-	-
ss490547382	RosBREED_snp_tart_cherry_f_Pp2_20808955	2	20808955	sour	fruticosa	-	No	No	No	-	-		-	-		-	-		-	No	No	No	-	-		-	-		-	-
ss490550152	RosBREED_snp_sweet_cherry_Pp2_20815756	2	20815756	sweet		-	No	No	No	-	-		-	-		-	-		-	No	No	No	-	-		-	-		-	-
ss490550156	RosBREED_snp_sweet_cherry_Pp2_20834183	2	20834183	sweet		-	No	No	No	-	-		-	-		-	-		-	No	No	No	-	-		-	-		-	-
ss490550160	RosBREED_snp_sweet_cherry_Pp2_20854653	2	20854653	sweet		-	No	No	No	-	-		-	-		-	-		-	No	No	No	-	-		-	-		-	-
ss490550164	RosBREED_snp_sweet_cherry_Pp2_20867744	2	20867744	sweet		-	No	No	No	-	-		-	-		-	-		-	No	No	No	-	-		-	-		-	-
ss490550169	RosBREED_snp_sweet_cherry_Pp2_20890785	2	20890785	sweet		-	No	No	No	-	-		-	-		-	-		-	No	No	No	-	-		-	-		-	-
ss490550173	RosBREED_snp_sweet_cherry_Pp2_20925443	2	20925443	sweet		<hkxhk>	Yes	Yes	Yes	-	-		-	-		2	53.741		<lmxll>	Yes	No	Yes	2	52.878		-	-		-	-
ss490547385	RosBREED_snp_tart_cherry_f_Pp2_20934259	2	20934259	sour	fruticosa	-	No	No	No	-	-		-	-		-	-		-	No	No	No	-	-		-	-		-	-
ss490550177	RosBREED_snp_sweet_cherry_Pp2_20937520	2	20937520	sweet		-	No	No	No	-	-		-	-		-	-		-	No	No	No	-	-		-	-		-	-
ss490550181	RosBREED_snp_sweet_cherry_Pp2_20956465	2	20956465	sweet		-	No	No	No	-	-		-	-		-	-		-	No	No	No	-	-		-	-		-	-
ss490547389	RosBREED_snp_tart_cherry_f_Pp2_20964783	2	20964783	sour	fruticosa	-	No	No	No	-	-		-	-		-	-		-	No	No	No	-	-		-	-		-	-
ss490547393	RosBREED_snp_tart_cherry_a_Pp2_20965315	2	20965315	sour	avium	-	No	No	No	-	-		-	-		-	-		-	No	No	No	-	-		-	-		-	-
ss490550185	RosBREED_snp_sweet_cherry_Pp2_20979931	2	20979931	sweet		-	No	No	No	-	-		-	-		-	-		-	No	No	No	-	-		-	-		-	-
ss490550189	RosBREED_snp_sweet_cherry_Pp2_21024835	2	21024835	sweet		-	No	No	No	-	-		-	-		-	-		-	No	No	No	-	-		-	-		-	-
ss490550193	RosBREED_snp_sweet_cherry_Pp2_21063214	2	21063214	sweet		-	No	No	No	-	-		-	-		-	-		-	No	No	No	-	-		-	-		-	-
ss490550197	RosBREED_snp_sweet_cherry_Pp2_21085886	2	21085886	sweet		-	No	No	No	-	-		-	-		-	-		-	No	No	No	-	-		-	-		-	-
ss490547397	RosBREED_snp_tart_cherry_f_Pp2_21088592	2	21088592	sour	fruticosa	-	No	No	No	-	-		-	-		-	-		-	No	No	No	-	-		-	-		-	-
ss490547401	RosBREED_snp_tart_cherry_a_Pp2_21131678	2	21131678	sour	avium	-	No	No	No	-	-		-	-		-	-		-	No	No	No	-	-		-	-		-	-
ss490550201	RosBREED_snp_sweet_cherry_Pp2_21151325	2	21151325	sweet		-	No	No	No	-	-		-	-		-	-		-	No	No	No	-	-		-	-		-	-
ss490550205	RosBREED_snp_sweet_cherry_Pp2_21183989	2	21183989	sweet		<nnxnp>	No	Yes	Yes	-	-		2	55.305		2	56.318		<nnxnp>	No	Yes	Yes	-	-		2	11.81		2	53.69
ss490550209	RosBREED_snp_sweet_cherry_Pp2_21232572	2	21232572	sweet		-	No	No	No	-	-		-	-		-	-		-	No	No	No	-	-		-	-		-	-
ss490550213	RosBREED_snp_sweet_cherry_Pp2_21264736	2	21264736	sweet		<nnxnp>	No	Yes	Yes	-	-		2	57.312		2	58.116		<nnxnp>	No	Yes	Yes	-	-		2	11.004		2	54.448
ss490547405	RosBREED_snp_tart_cherry_a_Pp2_21290638	2	21290638	sour	avium	-	No	No	No	-	-		-	-		-	-		-	No	No	No	-	-		-	-		-	-
ss490550217	RosBREED_snp_sweet_cherry_Pp2_21304085	2	21304085	sweet		-	No	No	No	-	-		-	-		-	-		-	No	No	No	-	-		-	-		-	-
ss490547409	RosBREED_snp_tart_cherry_f_Pp2_21316017	2	21316017	sour	fruticosa	-	No	No	No	-	-		-	-		-	-		-	No	No	No	-	-		-	-		-	-
ss490550221	RosBREED_snp_sweet_cherry_Pp2_21337681	2	21337681	sweet		-	No	No	No	-	-		-	-		-	-		-	No	No	No	-	-		-	-		-	-
ss490550225	RosBREED_snp_sweet_cherry_Pp2_21392367	2	21392367	sweet		-	No	No	No	-	-		-	-		-	-		-	No	No	No	-	-		-	-		-	-
ss490547413	RosBREED_snp_tart_cherry_a_Pp2_21399347	2	21399347	sour	avium	-	No	No	No	-	-		-	-		-	-		-	No	No	No	-	-		-	-		-	-
ss490550229	RosBREED_snp_sweet_cherry_Pp2_21486683	2	21486683	sweet		<hkxhk>	Yes	Yes	Yes	-	-		-	-		2	59.312		<hkxhk>	Yes	Yes	Yes	-	-		-	-		2	53.701
ss490550232	RosBREED_snp_sweet_cherry_Pp2_21503227	2	21503227	sweet		-	No	No	No	-	-		-	-		-	-		<nnxnp>	No	Yes	Yes	-	-		2	11.004		2	54.448
ss490550236	RosBREED_snp_sweet_cherry_Pp2_21588616	2	21588616	sweet		-	No	No	No	-	-		-	-		-	-		-	No	No	No	-	-		-	-		-	-
ss490547416	RosBREED_snp_tart_cherry_a_Pp2_21611064	2	21611064	sour	avium	-	No	No	No	-	-		-	-		-	-		<nnxnp>	No	Yes	Yes	-	-		2	11.004		2	54.448
ss490547420	RosBREED_snp_tart_cherry_f_Pp2_21616635	2	21616635	sour	fruticosa	-	No	No	No	-	-		-	-		-	-		-	No	No	No	-	-		-	-		-	-
ss490550240	RosBREED_snp_sweet_cherry_Pp2_21638626	2	21638626	sweet		-	No	No	No	-	-		-	-		-	-		-	No	No	No	-	-		-	-		-	-
ss490550244	RosBREED_snp_sweet_cherry_Pp2_21670225	2	21670225	sweet		<lmxll>	Yes	No	Yes	2	59.32		-	-		2	58.905		<lmxll>	Yes	No	Yes	2	58.768		-	-		-	-
ss490550248	RosBREED_snp_sweet_cherry_Pp2_21721547	2	21721547	sweet		-	No	No	No	-	-		-	-		-	-		-	No	No	No	-	-		-	-		-	-
ss490547424	RosBREED_snp_tart_cherry_a_Pp2_21737322	2	21737322	sour	avium	-	No	No	No	-	-		-	-		-	-		-	No	No	No	-	-		-	-		-	-
ss490550252	RosBREED_snp_sweet_cherry_Pp2_21760909	2	21760909	sweet		-	No	No	No	-	-		-	-		-	-		-	No	No	No	-	-		-	-		-	-
ss490550256	RosBREED_snp_sweet_cherry_Pp2_21814782	2	21814782	sweet		-	No	No	No	-	-		-	-		-	-		-	No	No	No	-	-		-	-		-	-
ss490550260	RosBREED_snp_sweet_cherry_Pp2_21855540	2	21855540	sweet		-	No	No	No	-	-		-	-		-	-		-	No	No	No	-	-		-	-		-	-
ss490550265	RosBREED_snp_sweet_cherry_Pp2_21876280	2	21876280	sweet		-	No	No	No	-	-		-	-		-	-		-	No	No	No	-	-		-	-		-	-
ss490547428	RosBREED_snp_tart_cherry_a_Pp2_21905412	2	21905412	sour	avium	-	No	No	No	-	-		-	-		-	-		-	No	No	No	-	-		-	-		-	-
ss490550269	RosBREED_snp_sweet_cherry_Pp2_21928187	2	21928187	sweet		-	No	No	No	-	-		-	-		-	-		-	Yes	Yes	Yes	-	-		-	-		-	-
ss490547432	RosBREED_snp_tart_cherry_f_Pp2_21952248	2	21952248	sour	fruticosa	-	No	No	No	-	-		-	-		-	-		-	No	No	No	-	-		-	-		-	-
ss490550273	RosBREED_snp_sweet_cherry_Pp2_21965305	2	21965305	sweet		<nnxnp>	No	Yes	Yes	-	-		2	61.618		2	62.649		<lmxll>	Yes	No	Yes	2	63.165		-	-		-	-
ss490550277	RosBREED_snp_sweet_cherry_Pp2_22001737	2	22001737	sweet		-	No	No	No	-	-		-	-		-	-		-	No	No	No	-	-		-	-		-	-
ss490547435	RosBREED_snp_tart_cherry_a_Pp2_22042847	2	22042847	sour	avium	-	No	No	No	-	-		-	-		-	-		-	No	No	No	-	-		-	-		-	-
ss490550281	RosBREED_snp_sweet_cherry_Pp2_22056692	2	22056692	sweet		-	No	No	No	-	-		-	-		-	-		-	No	No	No	-	-		-	-		-	-
ss490547439	RosBREED_snp_tart_cherry_f_Pp2_22081401	2	22081401	sour	fruticosa	-	No	No	No	-	-		-	-		-	-		-	No	No	No	-	-		-	-		-	-
ss490550284	RosBREED_snp_sweet_cherry_Pp2_22098283	2	22098283	sweet		-	No	No	No	-	-		-	-		-	-		-	No	No	No	-	-		-	-		-	-
ss490550288	RosBREED_snp_sweet_cherry_Pp2_22154501	2	22154501	sweet		-	No	No	No	-	-		-	-		-	-		-	No	No	No	-	-		-	-		-	-
ss490559045	RosCOS1328-437_snp_sweet_cherry_Pp2_22162871	2	22162871	sweet		<lmxll>	Yes	No	Yes	2	62.937		-	-		2	62.546		<nnxnp>	No	Yes	Yes	-	-		2	6.1		2	59.898
ss490559042	RosCOS1328-366_snp_sweet_cherry_Pp2_22162942	2	22162942	sweet		<lmxll>	Yes	No	Yes	2	62.937		-	-		2	62.546		<nnxnp>	No	Yes	Yes	-	-		2	6.1		2	59.898
ss490559039	RosCOS1328-249_snp_sweet_cherry_Pp2_22163062	2	22163062	sweet		<lmxll>	Yes	No	Yes	2	62.937		-	-		2	62.546		<nnxnp>	No	Yes	Yes	-	-		2	6.1		2	59.898
ss490559037	RosCOS1328-114_snp_sweet_cherry_Pp2_22163199	2	22163199	sweet		<lmxll>	Yes	No	Yes	2	62.937		-	-		2	62.546		<nnxnp>	No	Yes	Yes	-	-		2	6.1		2	59.898
ss490547443	RosBREED_snp_tart_cherry_a_Pp2_22180684	2	22180684	sour	avium	-	No	No	No	-	-		-	-		-	-		-	No	No	No	-	-		-	-		-	-
ss490550292	RosBREED_snp_sweet_cherry_Pp2_22191163	2	22191163	sweet		-	No	No	No	-	-		-	-		-	-		-	No	No	No	-	-		-	-		-	-
ss490550296	RosBREED_snp_sweet_cherry_Pp2_22220162	2	22220162	sweet		-	No	No	No	-	-		-	-		-	-		-	No	No	No	-	-		-	-		-	-
ss490550300	RosBREED_snp_sweet_cherry_Pp2_22243550	2	22243550	sweet		-	No	No	No	-	-		-	-		-	-		-	No	No	No	-	-		-	-		-	-
ss490550304	RosBREED_snp_sweet_cherry_Pp2_22276775	2	22276775	sweet		-	No	No	No	-	-		-	-		-	-		-	No	No	No	-	-		-	-		-	-
ss490547447	RosBREED_snp_tart_cherry_f_Pp2_22290683	2	22290683	sour	fruticosa	-	No	No	No	-	-		-	-		-	-		-	No	No	No	-	-		-	-		-	-
ss490547451	RosBREED_snp_tart_cherry_a_Pp2_22299336	2	22299336	sour	avium	-	No	No	No	-	-		-	-		-	-		-	No	No	No	-	-		-	-		-	-
ss490550309	RosBREED_snp_sweet_cherry_Pp2_22308860	2	22308860	sweet		-	No	No	No	-	-		-	-		-	-		-	No	No	No	-	-		-	-		-	-
ss490550313	RosBREED_snp_sweet_cherry_Pp2_22337017	2	22337017	sweet		-	No	No	No	-	-		-	-		-	-		-	No	No	No	-	-		-	-		-	-
ss490547455	RosBREED_snp_tart_cherry_f_Pp2_22361017	2	22361017	sour	fruticosa	-	No	No	No	-	-		-	-		-	-		-	No	No	No	-	-		-	-		-	-
ss490550317	RosBREED_snp_sweet_cherry_Pp2_22369282	2	22369282	sweet		-	No	No	No	-	-		-	-		-	-		-	No	No	No	-	-		-	-		-	-
ss490550321	RosBREED_snp_sweet_cherry_Pp2_22396350	2	22396350	sweet		-	No	No	No	-	-		-	-		-	-		-	No	No	No	-	-		-	-		-	-
ss490547459	RosBREED_snp_tart_cherry_a_Pp2_22419189	2	22419189	sour	avium	-	No	No	No	-	-		-	-		-	-		-	No	No	No	-	-		-	-		-	-
ss490550325	RosBREED_snp_sweet_cherry_Pp2_22427655	2	22427655	sweet		-	No	No	No	-	-		-	-		-	-		-	No	No	No	-	-		-	-		-	-
ss490550329	RosBREED_snp_sweet_cherry_Pp2_22459468	2	22459468	sweet		-	No	No	No	-	-		-	-		-	-		-	No	No	No	-	-		-	-		-	-
ss490550333	RosBREED_snp_sweet_cherry_Pp2_22484486	2	22484486	sweet		-	No	No	No	-	-		-	-		-	-		-	No	No	No	-	-		-	-		-	-
ss490550337	RosBREED_snp_sweet_cherry_Pp2_22515375	2	22515375	sweet		-	No	No	No	-	-		-	-		-	-		-	No	No	No	-	-		-	-		-	-
ss490547463	RosBREED_snp_tart_cherry_f_Pp2_22516775	2	22516775	sour	fruticosa	-	No	No	No	-	-		-	-		-	-		-	No	No	No	-	-		-	-		-	-
ss490547467	RosBREED_snp_tart_cherry_f_Pp2_22582237	2	22582237	sour	fruticosa	-	No	No	No	-	-		-	-		-	-		-	No	No	No	-	-		-	-		-	-
ss490547471	RosBREED_snp_tart_cherry_a_Pp2_22583180	2	22583180	sour	avium	-	No	No	No	-	-		-	-		-	-		-	No	No	No	-	-		-	-		-	-
ss490550341	RosBREED_snp_sweet_cherry_Pp2_22583662	2	22583662	sweet		-	No	No	No	-	-		-	-		-	-		-	No	No	No	-	-		-	-		-	-
ss490559010	RosCOS1310-069_snp_sweet_cherry_Pp2_22593235	2	22593235	sweet		-	No	No	No	-	-		-	-		-	-		-	No	No	No	-	-		-	-		-	-
ss490559013	RosCOS1310-102_snp_sweet_cherry_Pp2_22593260	2	22593260	sweet		<hkxhk>	Yes	Yes	Yes	-	-		-	-		2	66.797		-	No	No	No	-	-		-	-		-	-
ss490550344	RosBREED_snp_sweet_cherry_Pp2_22607149	2	22607149	sweet		-	No	No	No	-	-		-	-		-	-		-	No	No	No	-	-		-	-		-	-
ss490550348	RosBREED_snp_sweet_cherry_Pp2_22634320	2	22634320	sweet		-	No	No	No	-	-		-	-		-	-		<nnxnp>	No	No	No	-	-		-	-		-	-
ss490550352	RosBREED_snp_sweet_cherry_Pp2_22664526	2	22664526	sweet		-	No	No	No	-	-		-	-		-	-		-	No	No	No	-	-		-	-		-	-
ss490550356	RosBREED_snp_sweet_cherry_Pp2_22702917	2	22702917	sweet		-	No	No	No	-	-		-	-		-	-		-	No	No	No	-	-		-	-		-	-
ss490547474	RosBREED_snp_tart_cherry_f_Pp2_22711788	2	22711788	sour	fruticosa	-	No	No	No	-	-		-	-		-	-		-	No	No	No	-	-		-	-		-	-
ss490550360	RosBREED_snp_sweet_cherry_Pp2_22731315	2	22731315	sweet		-	No	No	No	-	-		-	-		-	-		-	No	No	No	-	-		-	-		-	-
ss490547478	RosBREED_snp_tart_cherry_a_Pp2_22733318	2	22733318	sour	avium	-	No	No	No	-	-		-	-		-	-		-	No	No	No	-	-		-	-		-	-
ss490550363	RosBREED_snp_sweet_cherry_Pp2_22763311	2	22763311	sweet		<lmxll>	Yes	No	Yes	2	70.088		-	-		2	69.389		<hkxhk>	Yes	Yes	Yes	-	-		-	-		-	-
ss490547482	RosBREED_snp_tart_cherry_f_Pp2_22770496	2	22770496	sour	fruticosa	-	No	No	No	-	-		-	-		-	-		-	No	No	No	-	-		-	-		-	-
ss490550366	RosBREED_snp_sweet_cherry_Pp2_22787259	2	22787259	sweet		-	No	No	No	-	-		-	-		-	-		-	No	No	No	-	-		-	-		-	-
ss490550370	RosBREED_snp_sweet_cherry_Pp2_22849699	2	22849699	sweet		-	No	No	No	-	-		-	-		-	-		-	No	No	No	-	-		-	-		-	-
ss490547486	RosBREED_snp_tart_cherry_a_Pp2_22884828	2	22884828	sour	avium	-	No	No	No	-	-		-	-		-	-		-	No	No	No	-	-		-	-		-	-
ss490547490	RosBREED_snp_tart_cherry_f_Pp2_22896995	2	22896995	sour	fruticosa	-	No	No	No	-	-		-	-		-	-		-	No	No	No	-	-		-	-		-	-
ss490550374	RosBREED_snp_sweet_cherry_Pp2_22906052	2	22906052	sweet		-	No	No	No	-	-		-	-		-	-		-	No	No	No	-	-		-	-		-	-
ss490550378	RosBREED_snp_sweet_cherry_Pp2_22938800	2	22938800	sweet		-	No	No	No	-	-		-	-		-	-		-	No	No	No	-	-		-	-		-	-
ss490550382	RosBREED_snp_sweet_cherry_Pp2_22971569	2	22971569	sweet		-	No	No	No	-	-		-	-		-	-		-	No	No	No	-	-		-	-		-	-
ss490550386	RosBREED_snp_sweet_cherry_Pp2_22997620	2	22997620	sweet		-	No	No	No	-	-		-	-		-	-		-	No	No	No	-	-		-	-		-	-
ss490547493	RosBREED_snp_tart_cherry_a_Pp2_22998398	2	22998398	sour	avium	-	No	No	No	-	-		-	-		-	-		-	No	No	No	-	-		-	-		-	-
ss490547497	RosBREED_snp_tart_cherry_f_Pp2_23030333	2	23030333	sour	fruticosa	-	No	No	No	-	-		-	-		-	-		-	No	No	No	-	-		-	-		-	-
ss490550390	RosBREED_snp_sweet_cherry_Pp2_23034824	2	23034824	sweet		-	No	No	No	-	-		-	-		-	-		-	No	No	No	-	-		-	-		-	-
ss490550394	RosBREED_snp_sweet_cherry_Pp2_23059730	2	23059730	sweet		-	No	No	No	-	-		-	-		-	-		-	No	No	No	-	-		-	-		-	-
ss490550399	RosBREED_snp_sweet_cherry_Pp2_23097748	2	23097748	sweet		-	No	No	No	-	-		-	-		-	-		-	No	No	No	-	-		-	-		-	-
ss490550403	RosBREED_snp_sweet_cherry_Pp2_23118342	2	23118342	sweet		-	No	No	No	-	-		-	-		-	-		-	No	No	No	-	-		-	-		-	-
ss490550407	RosBREED_snp_sweet_cherry_Pp2_23147465	2	23147465	sweet		-	No	No	No	-	-		-	-		-	-		-	No	No	No	-	-		-	-		-	-
ss490550411	RosBREED_snp_sweet_cherry_Pp2_23183269	2	23183269	sweet		-	No	No	No	-	-		-	-		-	-		-	No	No	No	-	-		-	-		-	-
ss490550415	RosBREED_snp_sweet_cherry_Pp2_23206727	2	23206727	sweet		-	No	No	No	-	-		-	-		-	-		-	No	No	No	-	-		-	-		-	-
ss490550419	RosBREED_snp_sweet_cherry_Pp2_23234792	2	23234792	sweet		-	No	No	No	-	-		-	-		-	-		-	No	No	No	-	-		-	-		-	-
ss490550423	RosBREED_snp_sweet_cherry_Pp2_23267231	2	23267231	sweet		-	No	No	No	-	-		-	-		-	-		-	No	No	No	-	-		-	-		-	-
ss490547501	RosBREED_snp_tart_cherry_a_Pp2_23268009	2	23268009	sour	avium	-	No	No	No	-	-		-	-		-	-		-	No	No	No	-	-		-	-		-	-
ss490547505	RosBREED_snp_tart_cherry_f_Pp2_23270219	2	23270219	sour	fruticosa	-	No	No	No	-	-		-	-		-	-		-	No	No	No	-	-		-	-		-	-
ss490550427	RosBREED_snp_sweet_cherry_Pp2_23301793	2	23301793	sweet		-	No	No	No	-	-		-	-		-	-		-	No	No	No	-	-		-	-		-	-
ss490550431	RosBREED_snp_sweet_cherry_Pp2_23331142	2	23331142	sweet		<lmxll>	Yes	No	Yes	2	70.088		-	-		2	69.389		<hkxhk>	Yes	Yes	Yes	-	-		-	-		-	-
ss490550435	RosBREED_snp_sweet_cherry_Pp2_23357240	2	23357240	sweet		-	No	No	No	-	-		-	-		-	-		-	No	No	No	-	-		-	-		-	-
ss490547509	RosBREED_snp_tart_cherry_a_Pp2_23385608	2	23385608	sour	avium	-	No	No	No	-	-		-	-		-	-		-	No	No	No	-	-		-	-		-	-
ss490550439	RosBREED_snp_sweet_cherry_Pp2_23388838	2	23388838	sweet		-	No	No	No	-	-		-	-		-	-		-	No	No	No	-	-		-	-		-	-
ss490559078	RosCOS1406-327_snp_sweet_cherry_Pp2_23404309	2	23404309	sweet		-	No	No	No	-	-		-	-		-	-		-	No	No	No	-	-		-	-		-	-
ss490559076	RosCOS1406-084_snp_sweet_cherry_Pp2_23404552	2	23404552	sweet		-	No	No	No	-	-		-	-		-	-		-	No	No	No	-	-		-	-		-	-
ss490550443	RosBREED_snp_sweet_cherry_Pp2_23414368	2	23414368	sweet		-	No	No	No	-	-		-	-		-	-		-	No	No	No	-	-		-	-		-	-
ss490550447	RosBREED_snp_sweet_cherry_Pp2_23443484	2	23443484	sweet		-	No	No	No	-	-		-	-		-	-		-	No	No	No	-	-		-	-		-	-
ss490547513	RosBREED_snp_tart_cherry_a_Pp2_23462443	2	23462443	sour	avium	-	No	No	No	-	-		-	-		-	-		-	No	No	No	-	-		-	-		-	-
ss490550450	RosBREED_snp_sweet_cherry_Pp2_23474625	2	23474625	sweet		-	No	No	No	-	-		-	-		-	-		-	No	No	No	-	-		-	-		-	-
ss490550454	RosBREED_snp_sweet_cherry_Pp2_23507712	2	23507712	sweet		<nnxnp>	No	Yes	Yes	-	-		2	69.012		2	69.752		<lmxll>	Yes	No	Yes	2	71.887		-	-		-	-
ss490547516	RosBREED_snp_tart_cherry_f_Pp2_23509736	2	23509736	sour	fruticosa	-	No	No	No	-	-		-	-		-	-		-	No	No	No	-	-		-	-		-	-
ss490550457	RosBREED_snp_sweet_cherry_Pp2_23534688	2	23534688	sweet		-	No	No	No	-	-		-	-		-	-		-	No	No	No	-	-		-	-		-	-
ss490547520	RosBREED_snp_tart_cherry_a_Pp2_23545879	2	23545879	sour	avium	-	No	No	No	-	-		-	-		-	-		-	No	No	No	-	-		-	-		-	-
ss490550461	RosBREED_snp_sweet_cherry_Pp2_23566376	2	23566376	sweet		-	No	No	No	-	-		-	-		-	-		-	No	No	No	-	-		-	-		-	-
ss490550465	RosBREED_snp_sweet_cherry_Pp2_23602708	2	23602708	sweet		<nnxnp>	No	Yes	Yes	-	-		2	70.842		2	71.325		-	No	No	No	-	-		-	-		-	-
ss490547524	RosBREED_snp_tart_cherry_f_Pp2_23615614	2	23615614	sour	fruticosa	-	No	No	No	-	-		-	-		-	-		-	No	No	No	-	-		-	-		-	-
ss490550469	RosBREED_snp_sweet_cherry_Pp2_23626096	2	23626096	sweet		-	No	No	No	-	-		-	-		-	-		-	No	No	No	-	-		-	-		-	-
ss490547528	RosBREED_snp_tart_cherry_a_Pp2_23626572	2	23626572	sour	avium	-	No	No	No	-	-		-	-		-	-		-	No	No	No	-	-		-	-		-	-
ss490550473	RosBREED_snp_sweet_cherry_Pp2_23656066	2	23656066	sweet		-	No	No	No	-	-		-	-		-	-		-	No	No	No	-	-		-	-		-	-
ss490550476	RosBREED_snp_sweet_cherry_Pp2_23677256	2	23677256	sweet		-	No	No	No	-	-		-	-		-	-		-	No	No	No	-	-		-	-		-	-
ss490550481	RosBREED_snp_sweet_cherry_Pp2_23707059	2	23707059	sweet		-	No	No	No	-	-		-	-		-	-		-	No	No	No	-	-		-	-		-	-
ss490547532	RosBREED_snp_tart_cherry_f_Pp2_23708171	2	23708171	sour	fruticosa	-	No	No	No	-	-		-	-		-	-		-	No	No	No	-	-		-	-		-	-
ss490550485	RosBREED_snp_sweet_cherry_Pp2_23744709	2	23744709	sweet		-	No	No	No	-	-		-	-		-	-		-	No	No	No	-	-		-	-		-	-
ss490550489	RosBREED_snp_sweet_cherry_Pp2_23778934	2	23778934	sweet		-	No	No	No	-	-		-	-		-	-		-	No	No	No	-	-		-	-		-	-
ss490547536	RosBREED_snp_tart_cherry_a_Pp2_23794909	2	23794909	sour	avium	<nnxnp>	No	Yes	Yes	-	-		2	76.526		2	78.352		<lmxll>	Yes	No	Yes	2	75.296		-	-		-	-
ss490547540	RosBREED_snp_tart_cherry_f_Pp2_23815230	2	23815230	sour	fruticosa	-	No	No	No	-	-		-	-		-	-		-	No	No	No	-	-		-	-		-	-
ss490550493	RosBREED_snp_sweet_cherry_Pp2_23843142	2	23843142	sweet		<lmxll>	Yes	No	Yes	2	81.977		-	-		2	77.958		<hkxhk>	Yes	Yes	Yes	-	-		-	-		-	-
ss490550497	RosBREED_snp_sweet_cherry_Pp2_23864028	2	23864028	sweet		-	No	No	No	-	-		-	-		-	-		-	No	No	No	-	-		-	-		-	-
ss490550501	RosBREED_snp_sweet_cherry_Pp2_23891054	2	23891054	sweet		<lmxll>	Yes	No	Yes	2	77.179		-	-		2	75.958		<hkxhk>	Yes	Yes	Yes	-	-		-	-		-	-
ss490547544	RosBREED_snp_tart_cherry_a_Pp2_23933534	2	23933534	sour	avium	-	No	No	No	-	-		-	-		-	-		-	No	No	No	-	-		-	-		-	-
ss490550506	RosBREED_snp_sweet_cherry_Pp2_23936965	2	23936965	sweet		-	No	No	No	-	-		-	-		-	-		-	No	No	No	-	-		-	-		-	-
ss490550508	RosBREED_snp_sweet_cherry_Pp2_23950822	2	23950822	sweet		-	No	No	No	-	-		-	-		-	-		-	No	No	No	-	-		-	-		-	-
ss490550513	RosBREED_snp_sweet_cherry_Pp2_23994514	2	23994514	sweet		-	No	No	No	-	-		-	-		-	-		-	No	No	No	-	-		-	-		-	-
ss490550517	RosBREED_snp_sweet_cherry_Pp2_24013355	2	24013355	sweet		<nnxnp>	No	Yes	Yes	-	-		2	80.68		2	79.927		-	No	No	No	-	-		-	-		-	-
ss490550521	RosBREED_snp_sweet_cherry_Pp2_24033313	2	24033313	sweet		-	No	No	No	-	-		-	-		-	-		<lmxll>	Yes	No	Yes	2	75.296		-	-		-	-
ss490550525	RosBREED_snp_sweet_cherry_Pp2_24077932	2	24077932	sweet		-	No	No	No	-	-		-	-		-	-		-	No	No	No	-	-		-	-		-	-
ss490550529	RosBREED_snp_sweet_cherry_Pp2_24131520	2	24131520	sweet		<hkxhk>	Yes	Yes	Yes	-	-		-	-		2	77.966		<nnxnp>	No	Yes	Yes	-	-		2	0		2	66.959
ss490550533	RosBREED_snp_sweet_cherry_Pp2_24170896	2	24170896	sweet		-	No	No	No	-	-		-	-		-	-		-	No	No	No	-	-		-	-		-	-
ss490547548	RosBREED_snp_tart_cherry_a_Pp2_24171255	2	24171255	sour	avium	-	No	No	No	-	-		-	-		-	-		-	No	No	No	-	-		-	-		-	-
ss490550537	RosBREED_snp_sweet_cherry_Pp2_24195483	2	24195483	sweet		-	No	No	No	-	-		-	-		-	-		-	No	No	No	-	-		-	-		-	-
ss490547551	RosBREED_snp_tart_cherry_a_Pp2_24214165	2	24214165	sour	avium	-	No	No	No	-	-		-	-		-	-		-	No	No	No	-	-		-	-		-	-
ss490550541	RosBREED_snp_sweet_cherry_Pp2_24232655	2	24232655	sweet		-	No	No	No	-	-		-	-		-	-		-	No	No	No	-	-		-	-		-	-
ss490550545	RosBREED_snp_sweet_cherry_Pp2_24257448	2	24257448	sweet		-	No	No	No	-	-		-	-		-	-		-	No	No	No	-	-		-	-		-	-
ss490547555	RosBREED_snp_tart_cherry_f_Pp2_24276611	2	24276611	sour	fruticosa	-	No	No	No	-	-		-	-		-	-		-	No	No	No	-	-		-	-		-	-
ss490550549	RosBREED_snp_sweet_cherry_Pp2_24290859	2	24290859	sweet		-	No	No	No	-	-		-	-		-	-		-	No	No	No	-	-		-	-		-	-
ss490550553	RosBREED_snp_sweet_cherry_Pp2_24314510	2	24314510	sweet		-	No	No	No	-	-		-	-		-	-		-	No	No	No	-	-		-	-		-	-
ss490550558	RosBREED_snp_sweet_cherry_Pp2_24338009	2	24338009	sweet		-	No	No	No	-	-		-	-		-	-		-	No	No	No	-	-		-	-		-	-
ss490547559	RosBREED_snp_tart_cherry_a_Pp2_24342576	2	24342576	sour	avium	-	No	No	No	-	-		-	-		-	-		-	No	No	No	-	-		-	-		-	-
ss490550562	RosBREED_snp_sweet_cherry_Pp2_24376028	2	24376028	sweet		-	No	No	No	-	-		-	-		-	-		-	Yes	Yes	Yes	-	-		-	-		-	-
ss490547563	RosBREED_snp_tart_cherry_f_Pp2_24426158	2	24426158	sour	fruticosa	-	No	No	No	-	-		-	-		-	-		-	No	No	No	-	-		-	-		-	-
ss490550566	RosBREED_snp_sweet_cherry_Pp2_24433474	2	24433474	sweet		-	No	No	No	-	-		-	-		-	-		-	No	No	No	-	-		-	-		-	-
ss490550570	RosBREED_snp_sweet_cherry_Pp2_24467053	2	24467053	sweet		-	No	No	No	-	-		-	-		-	-		-	No	No	No	-	-		-	-		-	-
ss490550574	RosBREED_snp_sweet_cherry_Pp2_24491772	2	24491772	sweet		-	No	No	No	-	-		-	-		-	-		-	No	No	No	-	-		-	-		-	-
ss490547567	RosBREED_snp_tart_cherry_f_Pp2_24498934	2	24498934	sour	fruticosa	-	No	No	No	-	-		-	-		-	-		-	No	No	No	-	-		-	-		-	-
ss490550577	RosBREED_snp_sweet_cherry_Pp2_24536908	2	24536908	sweet		<hkxhk>	Yes	Yes	Yes	-	-		-	-		2	77.971		<lmxll>	Yes	No	Yes	2	76.112		-	-		-	-
ss490550580	RosBREED_snp_sweet_cherry_Pp2_24555491	2	24555491	sweet		-	No	No	No	-	-		-	-		-	-		-	No	No	No	-	-		-	-		-	-
ss490547571	RosBREED_snp_tart_cherry_a_Pp2_24583060	2	24583060	sour	avium	-	No	No	No	-	-		-	-		-	-		-	No	No	No	-	-		-	-		-	-
ss490550584	RosBREED_snp_sweet_cherry_Pp2_24624179	2	24624179	sweet		-	No	No	No	-	-		-	-		-	-		-	No	No	No	-	-		-	-		-	-
ss490550588	RosBREED_snp_sweet_cherry_Pp2_24645611	2	24645611	sweet		-	No	No	No	-	-		-	-		-	-		-	No	No	No	-	-		-	-		-	-
ss490550592	RosBREED_snp_sweet_cherry_Pp2_24707507	2	24707507	sweet		-	No	No	No	-	-		-	-		-	-		-	No	No	No	-	-		-	-		-	-
ss490550596	RosBREED_snp_sweet_cherry_Pp2_24733710	2	24733710	sweet		-	No	No	No	-	-		-	-		-	-		-	No	No	No	-	-		-	-		-	-
ss490547575	RosBREED_snp_tart_cherry_f_Pp2_24757071	2	24757071	sour	fruticosa	-	No	No	No	-	-		-	-		-	-		-	No	No	No	-	-		-	-		-	-
ss490550598	RosBREED_snp_sweet_cherry_Pp2_24770915	2	24770915	sweet		-	No	No	No	-	-		-	-		-	-		-	No	No	No	-	-		-	-		-	-
ss490550602	RosBREED_snp_sweet_cherry_Pp2_24798062	2	24798062	sweet		-	No	No	No	-	-		-	-		-	-		-	No	No	No	-	-		-	-		-	-
ss490550606	RosBREED_snp_sweet_cherry_Pp2_24821249	2	24821249	sweet		-	No	No	No	-	-		-	-		-	-		-	No	No	No	-	-		-	-		-	-
ss490547579	RosBREED_snp_tart_cherry_a_Pp2_24832971	2	24832971	sour	avium	-	No	No	No	-	-		-	-		-	-		-	No	No	No	-	-		-	-		-	-
ss490550610	RosBREED_snp_sweet_cherry_Pp2_24856171	2	24856171	sweet		-	No	No	No	-	-		-	-		-	-		-	No	No	No	-	-		-	-		-	-
ss490547583	RosBREED_snp_tart_cherry_f_Pp2_24867853	2	24867853	sour	fruticosa	-	No	No	No	-	-		-	-		-	-		-	No	No	No	-	-		-	-		-	-
ss490550614	RosBREED_snp_sweet_cherry_Pp2_24888317	2	24888317	sweet		-	No	No	No	-	-		-	-		-	-		-	No	No	No	-	-		-	-		-	-
ss490550618	RosBREED_snp_sweet_cherry_Pp2_24916918	2	24916918	sweet		-	No	No	No	-	-		-	-		-	-		-	No	No	No	-	-		-	-		-	-
ss490550622	RosBREED_snp_sweet_cherry_Pp2_24946685	2	24946685	sweet		-	No	No	No	-	-		-	-		-	-		-	No	No	No	-	-		-	-		-	-
ss490547587	RosBREED_snp_tart_cherry_a_Pp2_24957203	2	24957203	sour	avium	-	No	No	No	-	-		-	-		-	-		-	No	No	No	-	-		-	-		-	-
ss490547591	RosBREED_snp_tart_cherry_f_Pp2_24968923	2	24968923	sour	fruticosa	-	No	No	No	-	-		-	-		-	-		-	No	No	No	-	-		-	-		-	-
ss490550626	RosBREED_snp_sweet_cherry_Pp2_25004410	2	25004410	sweet		<hkxhk>	Yes	Yes	Yes	-	-		-	-		2	81.804		<hkxhk>	Yes	Yes	Yes	-	-		-	-		-	-
ss490550631	RosBREED_snp_sweet_cherry_Pp2_25030912	2	25030912	sweet		-	No	No	No	-	-		-	-		-	-		-	No	No	No	-	-		-	-		-	-
ss490550635	RosBREED_snp_sweet_cherry_Pp2_25062391	2	25062391	sweet		-	No	No	No	-	-		-	-		-	-		-	No	No	No	-	-		-	-		-	-
ss490550639	RosBREED_snp_sweet_cherry_Pp2_25094581	2	25094581	sweet		-	No	No	No	-	-		-	-		-	-		-	No	No	No	-	-		-	-		-	-
ss490550643	RosBREED_snp_sweet_cherry_Pp2_25131848	2	25131848	sweet		-	No	No	No	-	-		-	-		-	-		-	No	No	No	-	-		-	-		-	-
ss490550647	RosBREED_snp_sweet_cherry_Pp2_25154477	2	25154477	sweet		-	No	No	No	-	-		-	-		-	-		-	No	No	No	-	-		-	-		-	-
ss490550651	RosBREED_snp_sweet_cherry_Pp2_25180178	2	25180178	sweet		-	No	No	No	-	-		-	-		-	-		-	No	No	No	-	-		-	-		-	-
ss490547595	RosBREED_snp_tart_cherry_a_Pp2_25199256	2	25199256	sour	avium	-	No	No	No	-	-		-	-		-	-		-	No	No	No	-	-		-	-		-	-
ss490550656	RosBREED_snp_sweet_cherry_Pp2_25257885	2	25257885	sweet		-	No	No	No	-	-		-	-		-	-		-	No	No	No	-	-		-	-		-	-
ss490547600	RosBREED_snp_tart_cherry_a_Pp2_25262427	2	25262427	sour	avium	-	No	No	No	-	-		-	-		-	-		-	No	No	No	-	-		-	-		-	-
ss490550660	RosBREED_snp_sweet_cherry_Pp2_25275751	2	25275751	sweet		-	No	No	No	-	-		-	-		-	-		-	No	No	No	-	-		-	-		-	-
ss490550664	RosBREED_snp_sweet_cherry_Pp2_25304805	2	25304805	sweet		-	No	No	No	-	-		-	-		-	-		-	No	No	No	-	-		-	-		-	-
ss490550667	RosBREED_snp_sweet_cherry_Pp2_25339982	2	25339982	sweet		-	No	No	No	-	-		-	-		-	-		-	No	No	No	-	-		-	-		-	-
ss490550671	RosBREED_snp_sweet_cherry_Pp2_25365044	2	25365044	sweet		-	No	No	No	-	-		-	-		-	-		-	No	No	No	-	-		-	-		-	-
ss490547604	RosBREED_snp_tart_cherry_f_Pp2_25379106	2	25379106	sour	fruticosa	-	No	No	No	-	-		-	-		-	-		-	No	No	No	-	-		-	-		-	-
ss490550675	RosBREED_snp_sweet_cherry_Pp2_25398232	2	25398232	sweet		-	No	No	No	-	-		-	-		-	-		-	No	No	No	-	-		-	-		-	-
ss490547608	RosBREED_snp_tart_cherry_a_Pp2_25403395	2	25403395	sour	avium	-	No	No	No	-	-		-	-		-	-		-	No	No	No	-	-		-	-		-	-
ss490550679	RosBREED_snp_sweet_cherry_Pp2_25415593	2	25415593	sweet		-	No	No	No	-	-		-	-		-	-		-	No	No	No	-	-		-	-		-	-
ss490547612	RosBREED_snp_tart_cherry_f_Pp2_25465755	2	25465755	sour	fruticosa	-	No	No	No	-	-		-	-		-	-		-	No	No	No	-	-		-	-		-	-
ss490550683	RosBREED_snp_sweet_cherry_Pp2_25467095	2	25467095	sweet		-	No	No	No	-	-		-	-		-	-		-	No	No	No	-	-		-	-		-	-
ss490550687	RosBREED_snp_sweet_cherry_Pp2_25483050	2	25483050	sweet		-	No	No	No	-	-		-	-		-	-		-	No	No	No	-	-		-	-		-	-
ss490550691	RosBREED_snp_sweet_cherry_Pp2_25512709	2	25512709	sweet		<hkxhk>	Yes	Yes	Yes	-	-		-	-		2	86.626		<hkxhk>	Yes	Yes	Yes	-	-		-	-		2	68.344
ss490550695	RosBREED_snp_sweet_cherry_Pp2_25543726	2	25543726	sweet		-	No	No	No	-	-		-	-		-	-		-	No	No	No	-	-		-	-		-	-
ss490547616	RosBREED_snp_tart_cherry_f_Pp2_25548735	2	25548735	sour	fruticosa	-	No	No	No	-	-		-	-		-	-		-	No	No	No	-	-		-	-		-	-
ss490550699	RosBREED_snp_sweet_cherry_Pp2_25563110	2	25563110	sweet		-	No	No	No	-	-		-	-		-	-		-	No	No	No	-	-		-	-		-	-
ss490550703	RosBREED_snp_sweet_cherry_Pp2_25603947	2	25603947	sweet		-	No	No	No	-	-		-	-		-	-		-	No	No	No	-	-		-	-		-	-
ss490547620	RosBREED_snp_tart_cherry_a_Pp2_25623973	2	25623973	sour	avium	-	No	No	No	-	-		-	-		-	-		-	No	No	No	-	-		-	-		-	-
ss490550707	RosBREED_snp_sweet_cherry_Pp2_25633209	2	25633209	sweet		-	No	No	No	-	-		-	-		-	-		-	No	No	No	-	-		-	-		-	-
ss490550711	RosBREED_snp_sweet_cherry_Pp2_25666699	2	25666699	sweet		-	No	No	No	-	-		-	-		-	-		-	No	No	No	-	-		-	-		-	-
ss490550715	RosBREED_snp_sweet_cherry_Pp2_25684047	2	25684047	sweet		-	No	No	No	-	-		-	-		-	-		-	No	No	No	-	-		-	-		-	-
ss490550719	RosBREED_snp_sweet_cherry_Pp2_25715191	2	25715191	sweet		-	No	No	No	-	-		-	-		-	-		-	No	No	No	-	-		-	-		-	-
ss490547624	RosBREED_snp_tart_cherry_a_Pp2_25739706	2	25739706	sour	avium	-	No	No	No	-	-		-	-		-	-		-	No	No	No	-	-		-	-		-	-
ss490547628	RosBREED_snp_tart_cherry_f_Pp2_25740184	2	25740184	sour	fruticosa	-	No	No	No	-	-		-	-		-	-		-	No	No	No	-	-		-	-		-	-
ss490550723	RosBREED_snp_sweet_cherry_Pp2_25752164	2	25752164	sweet		-	No	No	No	-	-		-	-		-	-		-	No	No	No	-	-		-	-		-	-
ss490550727	RosBREED_snp_sweet_cherry_Pp2_25783048	2	25783048	sweet		-	No	No	No	-	-		-	-		-	-		-	No	No	No	-	-		-	-		-	-
ss490550731	RosBREED_snp_sweet_cherry_Pp2_25813283	2	25813283	sweet		-	No	No	No	-	-		-	-		-	-		-	No	No	No	-	-		-	-		-	-
ss490547632	RosBREED_snp_tart_cherry_a_Pp2_25835966	2	25835966	sour	avium	-	No	No	No	-	-		-	-		-	-		-	No	No	No	-	-		-	-		-	-
ss490550735	RosBREED_snp_sweet_cherry_Pp2_25843182	2	25843182	sweet		-	No	No	No	-	-		-	-		-	-		-	No	No	No	-	-		-	-		-	-
ss490550739	RosBREED_snp_sweet_cherry_Pp2_25872078	2	25872078	sweet		-	No	No	No	-	-		-	-		-	-		-	No	No	No	-	-		-	-		-	-
ss490550743	RosBREED_snp_sweet_cherry_Pp2_25904150	2	25904150	sweet		-	No	No	No	-	-		-	-		-	-		-	No	No	No	-	-		-	-		-	-
ss490547636	RosBREED_snp_tart_cherry_f_Pp2_25913114	2	25913114	sour	fruticosa	-	No	No	No	-	-		-	-		-	-		-	No	No	No	-	-		-	-		-	-
ss490550747	RosBREED_snp_sweet_cherry_Pp2_25929683	2	25929683	sweet		-	No	No	No	-	-		-	-		-	-		-	No	No	No	-	-		-	-		-	-
ss490550751	RosBREED_snp_sweet_cherry_Pp2_25963247	2	25963247	sweet		-	No	No	No	-	-		-	-		-	-		-	No	No	No	-	-		-	-		-	-
ss490550755	RosBREED_snp_sweet_cherry_Pp2_25980153	2	25980153	sweet		-	No	No	No	-	-		-	-		-	-		-	No	No	No	-	-		-	-		-	-
ss490547640	RosBREED_snp_tart_cherry_a_Pp2_25999839	2	25999839	sour	avium	-	No	No	No	-	-		-	-		-	-		-	No	No	No	-	-		-	-		-	-
ss490547644	RosBREED_snp_tart_cherry_f_Pp2_26001625	2	26001625	sour	fruticosa	-	No	No	No	-	-		-	-		-	-		-	No	No	No	-	-		-	-		-	-
ss490550759	RosBREED_snp_sweet_cherry_Pp2_26021010	2	26021010	sweet		-	No	No	No	-	-		-	-		-	-		-	No	No	No	-	-		-	-		-	-
ss490550763	RosBREED_snp_sweet_cherry_Pp2_26049219	2	26049219	sweet		-	No	No	No	-	-		-	-		-	-		-	No	No	No	-	-		-	-		-	-
ss490550767	RosBREED_snp_sweet_cherry_Pp2_26078689	2	26078689	sweet		-	No	No	No	-	-		-	-		-	-		-	No	No	No	-	-		-	-		-	-
ss490547648	RosBREED_snp_tart_cherry_a_Pp2_26081257	2	26081257	sour	avium	-	No	No	No	-	-		-	-		-	-		<lmxll>	Yes	No	Yes	2	79.431		-	-		-	-
ss490550771	RosBREED_snp_sweet_cherry_Pp2_26105493	2	26105493	sweet		-	No	No	No	-	-		-	-		-	-		-	No	No	No	-	-		-	-		-	-
ss490550775	RosBREED_snp_sweet_cherry_Pp2_26134708	2	26134708	sweet		-	No	No	No	-	-		-	-		-	-		-	No	No	No	-	-		-	-		-	-
ss490547652	RosBREED_snp_tart_cherry_a_Pp2_26172736	2	26172736	sour	avium	-	No	No	No	-	-		-	-		-	-		-	No	No	No	-	-		-	-		-	-
ss490550779	RosBREED_snp_sweet_cherry_Pp2_26173209	2	26173209	sweet		-	No	No	No	-	-		-	-		-	-		-	No	No	No	-	-		-	-		-	-
ss490550783	RosBREED_snp_sweet_cherry_Pp2_26196653	2	26196653	sweet		-	No	No	No	-	-		-	-		-	-		-	No	No	No	-	-		-	-		-	-
ss490550787	RosBREED_snp_sweet_cherry_Pp2_26237047	2	26237047	sweet		-	No	No	No	-	-		-	-		-	-		-	No	No	No	-	-		-	-		-	-
ss490550791	RosBREED_snp_sweet_cherry_Pp2_26262234	2	26262234	sweet		-	No	No	No	-	-		-	-		-	-		-	No	No	No	-	-		-	-		-	-
ss490547656	RosBREED_snp_tart_cherry_a_Pp2_26309491	2	26309491	sour	avium	-	No	No	No	-	-		-	-		-	-		-	No	No	No	-	-		-	-		-	-
ss490550794	RosBREED_snp_sweet_cherry_Pp2_26319464	2	26319464	sweet		-	No	No	No	-	-		-	-		-	-		-	No	No	No	-	-		-	-		-	-
ss490559255	RosCOS2370-108_snp_sweet_cherry_Pp2_26346122	2	26346122	sweet		<nnxnp>	No	Yes	Yes	-	-		2	89.994		2	89.805		<lmxll>	Yes	No	Yes	2	80.27		-	-		-	-
ss490550799	RosBREED_snp_sweet_cherry_Pp2_26354718	2	26354718	sweet		-	No	No	No	-	-		-	-		-	-		-	No	No	No	-	-		-	-		-	-
ss490550803	RosBREED_snp_sweet_cherry_Pp2_26412463	2	26412463	sweet		-	No	No	No	-	-		-	-		-	-		-	No	No	No	-	-		-	-		-	-
ss490550807	RosBREED_snp_sweet_cherry_Pp2_26451036	2	26451036	sweet		-	No	No	No	-	-		-	-		-	-		-	No	No	No	-	-		-	-		-	-
ss490550810	RosBREED_snp_sweet_cherry_Pp2_26499668	2	26499668	sweet		-	No	No	No	-	-		-	-		-	-		-	No	No	No	-	-		-	-		-	-
ss490550815	RosBREED_snp_sweet_cherry_Pp2_26559510	2	26559510	sweet		-	No	No	No	-	-		-	-		-	-		-	No	No	No	-	-		-	-		-	-
ss490547660	RosBREED_snp_tart_cherry_a_Pp2_26561579	2	26561579	sour	avium	-	No	No	No	-	-		-	-		-	-		-	No	No	No	-	-		-	-		-	-
ss490550818	RosBREED_snp_sweet_cherry_Pp2_26603989	2	26603989	sweet		-	No	No	No	-	-		-	-		-	-		-	No	No	No	-	-		-	-		-	-
ss490550822	RosBREED_snp_sweet_cherry_Pp2_26640380	2	26640380	sweet		-	No	No	No	-	-		-	-		-	-		-	No	No	No	-	-		-	-		-	-
ss490550827	RosBREED_snp_sweet_cherry_Pp3_00069564	3	69564	sweet		-	No	No	No	-	-		-	-		-	-		-	No	No	No	-	-		-	-		-	-
ss490547664	RosBREED_snp_tart_cherry_a_Pp3_00072738	3	72738	sour	avium	-	No	No	No	-	-		-	-		-	-		-	No	No	No	-	-		-	-		-	-
ss490547668	RosBREED_snp_tart_cherry_f_Pp3_00083819	3	83819	sour	fruticosa	-	No	No	No	-	-		-	-		-	-		-	No	No	No	-	-		-	-		-	-
ss490550831	RosBREED_snp_sweet_cherry_Pp3_00193994	3	193994	sweet		<nnxnp>	No	Yes	Yes	-	-		3	0		3	0		<lmxll>	Yes	No	Yes	3	0		-	-		3	0
ss490550835	RosBREED_snp_sweet_cherry_Pp3_00228413	3	228413	sweet		-	No	No	No	-	-		-	-		-	-		-	No	No	No	-	-		-	-		-	-
ss490550839	RosBREED_snp_sweet_cherry_Pp3_00311266	3	311266	sweet		-	No	No	No	-	-		-	-		-	-		-	No	No	No	-	-		-	-		-	-
ss490550843	RosBREED_snp_sweet_cherry_Pp3_00387414	3	387414	sweet		-	No	No	No	-	-		-	-		-	-		<nnxnp>	No	Yes	Yes	-	-		3	0		3	3.95
ss490547672	RosBREED_snp_tart_cherry_f_Pp3_00407421	3	407421	sour	fruticosa	-	No	No	No	-	-		-	-		-	-		-	No	No	No	-	-		-	-		-	-
ss490547677	RosBREED_snp_tart_cherry_a_Pp3_00408703	3	408703	sour	avium	-	No	No	No	-	-		-	-		-	-		-	No	No	No	-	-		-	-		-	-
ss490550847	RosBREED_snp_sweet_cherry_Pp3_00461607	3	461607	sweet		-	No	No	No	-	-		-	-		-	-		-	No	No	No	-	-		-	-		-	-
ss490559410	RosCOS3679-236_snp_sweet_cherry_Pp3_00509811	3	509811	sweet		-	No	No	No	-	-		-	-		-	-		-	No	No	No	-	-		-	-		-	-
ss490559407	RosCOS3679-192_snp_sweet_cherry_Pp3_00509856	3	509856	sweet		-	No	No	No	-	-		-	-		-	-		-	No	No	No	-	-		-	-		-	-
ss490550851	RosBREED_snp_sweet_cherry_Pp3_00511746	3	511746	sweet		-	No	No	No	-	-		-	-		-	-		-	No	No	No	-	-		-	-		-	-
ss490550855	RosBREED_snp_sweet_cherry_Pp3_00635021	3	635021	sweet		-	No	No	No	-	-		-	-		-	-		<nnxnp>	No	Yes	Yes	-	-		3	0.845		3	4.945
ss490550859	RosBREED_snp_sweet_cherry_Pp3_00684534	3	684534	sweet		-	No	No	No	-	-		-	-		-	-		-	No	No	No	-	-		-	-		-	-
ss490547681	RosBREED_snp_tart_cherry_a_Pp3_00690292	3	690292	sour	avium	-	No	No	No	-	-		-	-		-	-		-	No	No	No	-	-		-	-		-	-
ss490550864	RosBREED_snp_sweet_cherry_Pp3_00791202	3	791202	sweet		-	No	No	No	-	-		-	-		-	-		-	No	No	No	-	-		-	-		-	-
ss490550868	RosBREED_snp_sweet_cherry_Pp3_00860078	3	860078	sweet		-	No	No	No	-	-		-	-		-	-		-	No	No	No	-	-		-	-		-	-
ss490550872	RosBREED_snp_sweet_cherry_Pp3_00939852	3	939852	sweet		-	No	No	No	-	-		-	-		-	-		-	Yes	Yes	Yes	-	-		-	-		-	-
ss490550875	RosBREED_snp_sweet_cherry_Pp3_01008652	3	1008652	sweet		<hkxhk>	Yes	Yes	Yes	-	-		-	-		-	-		<lmxll>	Yes	No	Yes	8	43.803		-	-		8	57.956
ss490550879	RosBREED_snp_sweet_cherry_Pp3_01113677	3	1113677	sweet		-	No	No	No	-	-		-	-		-	-		-	No	No	No	-	-		-	-		-	-
ss490547685	RosBREED_snp_tart_cherry_a_Pp3_01137810	3	1137810	sour	avium	-	No	No	No	-	-		-	-		-	-		-	No	No	No	-	-		-	-		-	-
ss490550883	RosBREED_snp_sweet_cherry_Pp3_01174681	3	1174681	sweet		<hkxhk>	Yes	Yes	Yes	-	-		-	-		3	2.694		<hkxhk>	Yes	Yes	Yes	-	-		-	-		3	8.26
ss490547689	RosBREED_snp_tart_cherry_f_Pp3_01182045	3	1182045	sour	fruticosa	-	No	No	No	-	-		-	-		-	-		-	No	No	No	-	-		-	-		-	-
ss490550887	RosBREED_snp_sweet_cherry_Pp3_01257143	3	1257143	sweet		<hkxhk>	Yes	Yes	Yes	-	-		-	-		-	-		<hkxhk>	Yes	Yes	Yes	-	-		-	-		3	8.26
ss490550891	RosBREED_snp_sweet_cherry_Pp3_01331605	3	1331605	sweet		-	No	No	No	-	-		-	-		-	-		-	No	No	No	-	-		-	-		-	-
ss490547693	RosBREED_snp_tart_cherry_f_Pp3_01356250	3	1356250	sour	fruticosa	-	No	No	No	-	-		-	-		-	-		-	No	No	No	-	-		-	-		-	-
ss490547697	RosBREED_snp_tart_cherry_a_Pp3_01409656	3	1409656	sour	avium	<lmxll>	Yes	No	Yes	3	0		-	-		3	4.391		-	No	No	No	-	-		-	-		-	-
ss490550895	RosBREED_snp_sweet_cherry_Pp3_01414476	3	1414476	sweet		-	No	No	No	-	-		-	-		-	-		-	No	No	No	-	-		-	-		-	-
ss490559019	RosCOS1311-281_snp_sweet_cherry_Pp3_01427813	3	1427813	sweet		<nnxnp>	No	Yes	Yes	-	-		3	4.899		3	4.898		<lmxll>	Yes	No	Yes	3	4.155		-	-		3	4.271
ss490559016	RosCOS1311-280_snp_sweet_cherry_Pp3_01427814	3	1427814	sweet		<nnxnp>	No	Yes	Yes	-	-		3	4.899		3	4.898		<lmxll>	Yes	No	Yes	3	4.155		-	-		3	4.271
ss490550899	RosBREED_snp_sweet_cherry_Pp3_01439124	3	1439124	sweet		-	No	No	No	-	-		-	-		-	-		-	No	No	No	-	-		-	-		-	-
ss490550903	RosBREED_snp_sweet_cherry_Pp3_01447556	3	1447556	sweet		-	No	No	No	-	-		-	-		-	-		-	No	No	No	-	-		-	-		-	-
ss490550906	RosBREED_snp_sweet_cherry_Pp3_01476283	3	1476283	sweet		-	No	No	No	-	-		-	-		-	-		-	No	No	No	-	-		-	-		-	-
ss490547699	RosBREED_snp_tart_cherry_a_Pp3_01487618	3	1487618	sour	avium	-	No	No	No	-	-		-	-		-	-		-	No	No	No	-	-		-	-		-	-
ss490550910	RosBREED_snp_sweet_cherry_Pp3_01494588	3	1494588	sweet		-	No	No	No	-	-		-	-		-	-		-	No	No	No	-	-		-	-		-	-
ss490547703	RosBREED_snp_tart_cherry_f_Pp3_01496302	3	1496302	sour	fruticosa	-	No	No	No	-	-		-	-		-	-		-	No	No	No	-	-		-	-		-	-
ss490550913	RosBREED_snp_sweet_cherry_Pp3_01518015	3	1518015	sweet		-	No	No	No	-	-		-	-		-	-		-	No	No	No	-	-		-	-		-	-
[truncated: 3,700 more rows]
